# Supplementary material for: 4-Methyl-N-(4-methyl­phenyl­sulfon­yl)-N-phenyl­benzene­sulfonamide
Source: Acta Crystallogr Sect E Struct Rep Online. 2014 Feb 5;70(Pt 3):o238–9. doi: 10.1107/S1600536814002086 (PMC3998411; doi:10.1107/S1600536814002086)
Supplement: Supplementary file 1 [file e-70-0o238-sup1.cif]

##############################################################################
#                                                                            #
# This CIF contains the data in a paper accepted for publication in          #
# Acta Crystallographica Section E. It conforms to the requirements of       #
# Notes for Authors for Acta Crystallographica Section E, and has been       #
# peer reviewed under the auspices of the IUCr Commission on Journals.       #
#                                                                            #
# Full details of the Crystallographic Information File format               #
# are given in the paper "The Crystallographic Information File (CIF):       #
# a New Standard Archive File for Crystallography" by S. R. Hall, F. H.      #
# Allen and I. D. Brown [Acta Cryst. (1991), A47, 655-685].                  #
#                                                                            #
# The current version of the core CIF dictionary is obtainable from          #
# ftp://ftp.iucr.org/pub/cif_core.dic.                                       #
#                                                                            #
# Software is freely available for graphical display of the structure(s)     #
# in this CIF. For information consult the CIF software page                 #
# http://www.iucr.org/resources/cif/software.                                #
#                                                                            #
# This file may be used for bona fide research purposes within the           #
# scientific community so long as proper attribution is given to the journal # 
# article from which it was obtained.                                        #
#                                                                            #
##############################################################################
data_I
_audit_creation_method     SHELXL-97
_database_code_depnum_ccdc_archive     'CCDC 939052'
_chemical_name_systematic
;
4-Methyl-<i>N</i>-(4-methylphenylsulfonyl)-<i>N</i>-phenylbenzenesulfonamide
;
_chemical_name_common     ?
_chemical_formula_moiety     'C20 H19 N O4 S2'
_chemical_formula_sum     'C20 H19 N O4 S2'
_chemical_formula_iupac     'C20 H19 N O4 S2'
_chemical_formula_weight     401.51
_chemical_melting_point     ?
_symmetry_cell_setting     monoclinic
_symmetry_space_group_name_H-M     'C 2/c'
_symmetry_space_group_name_Hall     '-C 2yc'
loop_
    _symmetry_equiv_pos_as_xyz
    'x, y, z'
    '-x, y, -z+1/2'
    'x+1/2, y+1/2, z'
    '-x+1/2, y+1/2, -z+1/2'
    '-x, -y, -z'
    'x, -y, z-1/2'
    '-x+1/2, -y+1/2, -z'
    'x+1/2, -y+1/2, z-1/2'
_cell_length_a     18.1080(5)
_cell_length_b     9.3834(3)
_cell_length_c     11.4821(4)
_cell_angle_alpha     90.00
_cell_angle_beta     96.015(3)
_cell_angle_gamma     90.00
_cell_volume     1940.24(11)
_cell_formula_units_Z     4
_cell_measurement_reflns_used     3887
_cell_measurement_theta_min     2.26
_cell_measurement_theta_max     28.10
_cell_measurement_temperature     296(2)
_exptl_crystal_description     'block'
_exptl_crystal_colour     'colourless'
_exptl_crystal_size_max     0.249
_exptl_crystal_size_mid     0.215
_exptl_crystal_size_min     0.136
_exptl_crystal_density_diffrn     1.375
_exptl_crystal_density_meas     ?
_exptl_crystal_density_method     'not measured'
_exptl_crystal_F_000     840
_exptl_absorpt_coefficient_mu     0.300
_exptl_absorpt_correction_type     none
_exptl_absorpt_process_details     ?
_exptl_absorpt_correction_T_min     ?
_exptl_absorpt_correction_T_max     ?
_exptl_special_details     ?
_diffrn_ambient_temperature     296(2)
_diffrn_radiation_type     MoK\a
_diffrn_radiation_wavelength     0.71073
_diffrn_radiation_source     'fine-focus sealed tube'
_diffrn_radiation_monochromator     graphite
_diffrn_measurement_device_type     'Bruker Kappa APEXII CCD area-detector'
_diffrn_measurement_method     '\f and \w scans'
_diffrn_detector_area_resol_mean     ?
_diffrn_reflns_number     9411
_diffrn_reflns_av_R_equivalents     0.0224
_diffrn_reflns_av_sigmaI/netI     0.0217
_diffrn_reflns_theta_min     2.26
_diffrn_reflns_theta_max     28.40
_diffrn_reflns_theta_full     28.40
_diffrn_measured_fraction_theta_max     1.000
_diffrn_measured_fraction_theta_full     1.000
_diffrn_reflns_limit_h_min     -24
_diffrn_reflns_limit_h_max     23
_diffrn_reflns_limit_k_min     -10
_diffrn_reflns_limit_k_max     12
_diffrn_reflns_limit_l_min     -15
_diffrn_reflns_limit_l_max     15
_diffrn_standards_number     ?
_diffrn_standards_interval_count     ?
_diffrn_standards_interval_time     ?
_diffrn_standards_decay_%     ?
_refine_special_details
;
 Refinement of F^2^ against ALL reflections.  The weighted R-factor wR and
 goodness of fit S are based on F^2^, conventional R-factors R are based
 on F, with F set to zero for negative F^2^. The threshold expression of
 F^2^ > 2sigma(F^2^) is used only for calculating R-factors(gt) etc. and is
 not relevant to the choice of reflections for refinement.  R-factors based
 on F^2^ are statistically about twice as large as those based on F, and R-
 factors based on ALL data will be even larger.
;
_reflns_number_total     2441
_reflns_number_gt     1981
_reflns_threshold_expression     I>2\s(I)
_refine_ls_structure_factor_coef     Fsqd
_refine_ls_matrix_type     full
_refine_ls_R_factor_all     0.0490
_refine_ls_R_factor_gt     0.0377
_refine_ls_wR_factor_gt     0.1010
_refine_ls_wR_factor_ref     0.1089
_refine_ls_goodness_of_fit_ref     1.047
_refine_ls_restrained_S_all     1.047
_refine_ls_number_reflns     2441
_refine_ls_number_parameters     125
_refine_ls_number_restraints     0
_refine_ls_hydrogen_treatment     constr
_refine_ls_weighting_scheme     calc
_refine_ls_weighting_details
         'calc w=1/[\s^2^(Fo^2^)+(0.0574P)^2^+0.9900P] where P=(Fo^2^+2Fc^2^)/3'
_atom_sites_solution_hydrogens     geom
_atom_sites_solution_primary     direct
_atom_sites_solution_secondary     difmap
_refine_ls_shift/su_max     0.000
_refine_ls_shift/su_mean     0.000
_refine_diff_density_max     0.238
_refine_diff_density_min     -0.386
_refine_ls_extinction_method     none
_refine_ls_extinction_coef     ?
loop_
    _atom_type_symbol
    _atom_type_description
    _atom_type_scat_dispersion_real
    _atom_type_scat_dispersion_imag
    _atom_type_scat_source
    'C' 'C' 0.0030 0.0020
                         'International Tables Vol C Tables 4.2.6.8 and 6.1.1.4'
    'H' 'H' 0.0000 0.0000
                         'International Tables Vol C Tables 4.2.6.8 and 6.1.1.4'
    'N' 'N' 0.0060 0.0030
                         'International Tables Vol C Tables 4.2.6.8 and 6.1.1.4'
    'O' 'O' 0.0110 0.0060
                         'International Tables Vol C Tables 4.2.6.8 and 6.1.1.4'
    'S' 'S' 0.1250 0.1230
                         'International Tables Vol C Tables 4.2.6.8 and 6.1.1.4'
_computing_data_collection     'APEX2 (Bruker, 2007)'
_computing_cell_refinement     'SAINT (Bruker, 2007)'
_computing_data_reduction     'SAINT (Bruker, 2007)'
_computing_structure_solution     'SHELXS97 (Sheldrick, 2008)'
_computing_structure_refinement     'SHELXL97 (Sheldrick, 2008)'
_computing_molecular_graphics     'ORTEP-3 for Windows (Farrugia, 2012)'
_computing_publication_material
                                'WinGX (Farrugia, 2012) and PLATON (Spek, 2009)'
loop_
    _atom_site_type_symbol
    _atom_site_label
    _atom_site_fract_x
    _atom_site_fract_y
    _atom_site_fract_z
    _atom_site_U_iso_or_equiv
    _atom_site_adp_type
    _atom_site_calc_flag
    _atom_site_refinement_flags
    _atom_site_occupancy
    _atom_site_symmetry_multiplicity
    _atom_site_disorder_assembly
    _atom_site_disorder_group
    S S1 0.06888(2) 0.13028(4) 0.33345(3) 0.03537(14) Uani d . 1 1 . .
    O O1 0.08971(7) 0.22464(13) 0.42817(10) 0.0471(3) Uani d . 1 1 . .
    O O2 0.04424(7) -0.00962(13) 0.35650(11) 0.0491(3) Uani d . 1 1 . .
    N N1 0.0000 0.21329(18) 0.2500 0.0332(4) Uani d S 1 2 . .
    C C1 0.14280(9) 0.12114(17) 0.24640(14) 0.0369(3) Uani d . 1 1 . .
    C C2 0.20477(10) 0.2045(2) 0.27464(17) 0.0533(5) Uani d . 1 1 . .
    H H2 0.2065 0.2682 0.3369 0.064 Uiso calc R 1 1 . .
    C C3 0.26449(11) 0.1920(2) 0.2089(2) 0.0622(5) Uani d . 1 1 . .
    H H3 0.3066 0.2472 0.2284 0.075 Uiso calc R 1 1 . .
    C C4 0.26270(10) 0.0998(2) 0.11573(17) 0.0502(4) Uani d . 1 1 . .
    C C5 0.19959(10) 0.0185(2) 0.08876(17) 0.0555(5) Uani d . 1 1 . .
    H H5 0.1976 -0.0443 0.0258 0.067 Uiso calc R 1 1 . .
    C C6 0.13953(10) 0.0282(2) 0.15261(17) 0.0505(4) Uani d . 1 1 . .
    H H6 0.0974 -0.0270 0.1330 0.061 Uiso calc R 1 1 . .
    C C7 0.0000 0.3675(2) 0.2500 0.0303(4) Uani d S 1 2 . .
    C C8 0.03282(9) 0.43935(18) 0.16443(14) 0.0416(4) Uani d . 1 1 . .
    H H8 0.0547 0.3897 0.1069 0.050 Uiso calc R 1 1 . .
    C C9 0.03269(12) 0.5865(2) 0.16553(18) 0.0575(5) Uani d . 1 1 . .
    H H9 0.0549 0.6366 0.1086 0.069 Uiso calc R 1 1 . .
    C C10 0.0000 0.6588(3) 0.2500 0.0642(8) Uani d S 1 2 . .
    H H10 0.0000 0.7579 0.2500 0.077 Uiso calc SR 1 2 . .
    C C11 0.32811(12) 0.0864(3) 0.0452(2) 0.0711(6) Uani d . 1 1 . .
    H H11A 0.3110 0.0578 -0.0333 0.107 Uiso calc R 1 1 . .
    H H11B 0.3620 0.0163 0.0805 0.107 Uiso calc R 1 1 . .
    H H11C 0.3529 0.1767 0.0435 0.107 Uiso calc R 1 1 . .
loop_
    _atom_site_aniso_label
    _atom_site_aniso_U_11
    _atom_site_aniso_U_22
    _atom_site_aniso_U_33
    _atom_site_aniso_U_12
    _atom_site_aniso_U_13
    _atom_site_aniso_U_23
    S1 0.0368(2) 0.0329(2) 0.0360(2) 0.00350(15) 0.00149(15) 0.00050(14)
    O1 0.0507(7) 0.0514(7) 0.0377(6) 0.0076(6) -0.0026(5) -0.0083(5)
    O2 0.0542(7) 0.0365(7) 0.0565(7) 0.0010(5) 0.0051(6) 0.0118(5)
    N1 0.0307(9) 0.0270(9) 0.0416(9) 0.000 0.0019(7) 0.000
    C1 0.0326(7) 0.0355(8) 0.0421(8) 0.0054(6) 0.0014(6) -0.0017(6)
    C2 0.0428(10) 0.0543(12) 0.0634(11) -0.0051(8) 0.0085(8) -0.0180(9)
    C3 0.0400(10) 0.0637(14) 0.0836(14) -0.0079(9) 0.0102(9) -0.0130(11)
    C4 0.0383(9) 0.0586(11) 0.0542(10) 0.0136(8) 0.0077(8) 0.0061(9)
    C5 0.0433(10) 0.0721(13) 0.0507(10) 0.0088(9) 0.0036(8) -0.0189(9)
    C6 0.0373(9) 0.0587(11) 0.0551(10) 0.0005(8) 0.0023(7) -0.0181(9)
    C7 0.0289(9) 0.0271(10) 0.0353(10) 0.000 0.0052(8) 0.000
    C8 0.0416(9) 0.0435(10) 0.0412(8) -0.0051(7) 0.0116(7) 0.0032(7)
    C9 0.0655(13) 0.0455(11) 0.0606(11) -0.0167(10) 0.0013(9) 0.0166(9)
    C10 0.076(2) 0.0270(13) 0.084(2) 0.000 -0.0178(17) 0.000
    C11 0.0481(11) 0.0943(18) 0.0736(14) 0.0158(12) 0.0198(10) 0.0051(13)
_geom_special_details
;
 All esds (except the esd in the dihedral angle between two l.s. planes)
 are estimated using the full covariance matrix.  The cell esds are taken
 into account individually in the estimation of esds in distances, angles
 and torsion angles; correlations between esds in cell parameters are only
 used when they are defined by crystal symmetry.  An approximate (isotropic)
 treatment of cell esds is used for estimating esds involving l.s. planes.
;
loop_
    _geom_bond_atom_site_label_1
    _geom_bond_atom_site_label_2
    _geom_bond_site_symmetry_2
    _geom_bond_distance
    _geom_bond_publ_flag
    S1 O1 . 1.4223(12) ?
    S1 O2 . 1.4203(13) ?
    S1 N1 . 1.6822(9) ?
    S1 C1 . 1.7546(17) ?
    N1 S1 2 1.6822(9) ?
    C1 C2 . 1.378(2) ?
    C1 C6 . 1.382(2) ?
    C2 C3 . 1.387(3) ?
    C2 H2 . 0.9300 ?
    C3 H3 . 0.9300 ?
    C4 C3 . 1.374(3) ?
    C4 C5 . 1.382(3) ?
    C4 C11 . 1.508(3) ?
    C5 H5 . 0.9300 ?
    C6 C5 . 1.377(3) ?
    C6 H6 . 0.9300 ?
    C7 N1 . 1.447(3) ?
    C7 C8 2 1.3768(18) ?
    C7 C8 . 1.3768(18) ?
    C8 C9 . 1.380(3) ?
    C8 H8 . 0.9300 ?
    C9 C10 . 1.368(3) ?
    C9 H9 . 0.9300 ?
    C10 C9 2 1.368(3) ?
    C10 H10 . 0.9300 ?
    C11 H11A . 0.9600 ?
    C11 H11B . 0.9600 ?
    C11 H11C . 0.9600 ?
loop_
    _geom_angle_atom_site_label_1
    _geom_angle_atom_site_label_2
    _geom_angle_atom_site_label_3
    _geom_angle_site_symmetry_1
    _geom_angle_site_symmetry_3
    _geom_angle
    _geom_angle_publ_flag
    O1 S1 N1 . . 105.59(7) ?
    O1 S1 C1 . . 108.00(8) ?
    O2 S1 O1 . . 119.74(8) ?
    O2 S1 N1 . . 107.79(8) ?
    O2 S1 C1 . . 109.53(8) ?
    N1 S1 C1 . . 105.22(5) ?
    S1 N1 S1 2 . 124.83(11) ?
    C7 N1 S1 . . 117.58(5) ?
    C7 N1 S1 . 2 117.58(5) ?
    C2 C1 S1 . . 119.29(13) ?
    C2 C1 C6 . . 120.59(16) ?
    C6 C1 S1 . . 120.10(13) ?
    C1 C2 C3 . . 119.09(17) ?
    C1 C2 H2 . . 120.5 ?
    C3 C2 H2 . . 120.5 ?
    C2 C3 H3 . . 119.3 ?
    C4 C3 C2 . . 121.38(18) ?
    C4 C3 H3 . . 119.3 ?
    C3 C4 C5 . . 118.27(17) ?
    C3 C4 C11 . . 120.97(19) ?
    C5 C4 C11 . . 120.76(19) ?
    C4 C5 H5 . . 119.2 ?
    C6 C5 C4 . . 121.70(17) ?
    C6 C5 H5 . . 119.2 ?
    C1 C6 H6 . . 120.5 ?
    C5 C6 C1 . . 118.97(17) ?
    C5 C6 H6 . . 120.5 ?
    C8 C7 N1 2 . 119.33(10) ?
    C8 C7 N1 . . 119.33(10) ?
    C8 C7 C8 2 . 121.3(2) ?
    C7 C8 C9 . . 118.82(17) ?
    C7 C8 H8 . . 120.6 ?
    C9 C8 H8 . . 120.6 ?
    C8 C9 H9 . . 119.9 ?
    C10 C9 C8 . . 120.26(19) ?
    C10 C9 H9 . . 119.9 ?
    C9 C10 C9 2 . 120.5(3) ?
    C9 C10 H10 2 . 119.8 ?
    C9 C10 H10 . . 119.8 ?
    C4 C11 H11A . . 109.5 ?
    C4 C11 H11B . . 109.5 ?
    C4 C11 H11C . . 109.5 ?
    H11A C11 H11B . . 109.5 ?
    H11A C11 H11C . . 109.5 ?
    H11B C11 H11C . . 109.5 ?
loop_
    _geom_torsion_atom_site_label_1
    _geom_torsion_atom_site_label_2
    _geom_torsion_atom_site_label_3
    _geom_torsion_atom_site_label_4
    _geom_torsion_site_symmetry_1
    _geom_torsion_site_symmetry_2
    _geom_torsion_site_symmetry_3
    _geom_torsion_site_symmetry_4
    _geom_torsion
    _geom_torsion_publ_flag
    O1 S1 N1 S1 . . . 2 -151.02(6) ?
    O1 S1 N1 C7 . . . . 28.98(6) ?
    O2 S1 N1 S1 . . . 2 -21.94(6) ?
    O2 S1 N1 C7 . . . . 158.06(6) ?
    C1 S1 N1 S1 . . . 2 94.88(6) ?
    C1 S1 N1 C7 . . . . -85.12(6) ?
    O1 S1 C1 C2 . . . . -3.00(17) ?
    O1 S1 C1 C6 . . . . 175.15(14) ?
    O2 S1 C1 C2 . . . . -134.97(15) ?
    O2 S1 C1 C6 . . . . 43.18(16) ?
    N1 S1 C1 C2 . . . . 109.41(15) ?
    N1 S1 C1 C6 . . . . -72.44(16) ?
    S1 C1 C2 C3 . . . . 177.00(16) ?
    C6 C1 C2 C3 . . . . -1.1(3) ?
    S1 C1 C6 C5 . . . . -177.22(15) ?
    C2 C1 C6 C5 . . . . 0.9(3) ?
    C1 C2 C3 C4 . . . . 0.8(3) ?
    C5 C4 C3 C2 . . . . -0.2(3) ?
    C11 C4 C3 C2 . . . . -179.7(2) ?
    C3 C4 C5 C6 . . . . -0.1(3) ?
    C11 C4 C5 C6 . . . . 179.42(19) ?
    C1 C6 C5 C4 . . . . -0.3(3) ?
    C8 C7 N1 S1 . . . . 94.21(8) ?
    C8 C7 N1 S1 2 . . . -85.79(8) ?
    C8 C7 N1 S1 . . . 2 -85.79(8) ?
    C8 C7 N1 S1 2 . . 2 94.21(8) ?
    N1 C7 C8 C9 . . . . -179.79(12) ?
    C8 C7 C8 C9 2 . . . 0.21(12) ?
    C7 C8 C9 C10 . . . . -0.4(2) ?
    C8 C9 C10 C9 . . . 2 0.21(13) ?
loop_
    _geom_hbond_atom_site_label_D
    _geom_hbond_atom_site_label_H
    _geom_hbond_atom_site_label_A
    _geom_hbond_site_symmetry_A
    _geom_hbond_distance_DH
    _geom_hbond_distance_HA
    _geom_hbond_distance_DA
    _geom_hbond_angle_DHA
    _geom_hbond_publ_flag
    C6 H6 O2 2_555 0.93 2.59 3.337(2) 138 yes
    C9 H9 O1 6_565 0.93 2.58 3.496(2) 168 yes
    C10 H10 O2 1_565 0.93 2.59 3.408(3) 147 yes
    C10 H10 O2 2_565 0.93 2.59 3.408(3) 147 yes
_iucr_refine_instructions_details
;
TITL beren in C 2/c
CELL  0.71073  18.1080   9.3834  11.4821   90.000   96.015   90.000
ZERR     4.00   0.0005   0.0003   0.0004    0.000    0.003    0.000
LATT   7
SYMM  - X,   Y, 1/2 - Z
SFAC  C        2.31000 20.84392  1.02000 10.20751   1.58860   0.56870 =
         0.86500  51.65125   0.21560   0.003   0.002    11.500   0.770  12.011
SFAC  H        0.49300 10.51091  0.32291 26.12573   0.14019   3.14236 =
         0.04081  57.79977   0.00304   0.000   0.000     0.620   0.320   1.008
SFAC  N       12.21261  0.00570  3.13220  9.89331   2.01250  28.99754 =
         1.16630   0.58260 -11.52901   0.006   0.003    19.600   0.700  14.007
SFAC  O        3.04850 13.27711  2.28680  5.70111   1.54630   0.32390 =
         0.86700  32.90894   0.25080   0.011   0.006    32.500   0.660  15.999
SFAC  S        6.90531  1.46790  5.20341 22.21512   1.43790   0.25360 =
         1.58630  56.17207   0.86690   0.125   0.123   532.000   1.040  32.066
UNIT  80   76   4    16   8
MERG   2
FMAP   2
PLAN   20
ACTA
BOND   $H
CONF
LIST   4
L.S.  10
WGHT    0.057400    0.990000
FVAR       0.14859
MOLE    1
S1    5    0.068878    0.130284    0.333446    11.00000    0.03675    0.03286 =
         0.03600    0.00050    0.00149    0.00350
C1    1    0.142803    0.121145    0.246397    11.00000    0.03257    0.03551 =
         0.04209   -0.00173    0.00137    0.00535
C7    1    0.000000    0.367484    0.250000    10.50000    0.02891    0.02712 =
         0.03529    0.00000    0.00520    0.00000
O1    4    0.089706    0.224635    0.428172    11.00000    0.05069    0.05137 =
         0.03774   -0.00834   -0.00262    0.00756
N1    3    0.000000    0.213295    0.250000    10.50000    0.03071    0.02695 =
         0.04163    0.00000    0.00189    0.00000
O2    4    0.044241   -0.009617    0.356500    11.00000    0.05417    0.03646 =
         0.05652    0.01184    0.00514    0.00103
C6    1    0.139526    0.028163    0.152613    11.00000    0.03731    0.05871 =
         0.05506   -0.01812    0.00231    0.00049
AFIX  43
H6    2    0.097405   -0.027036    0.132954    11.00000   -1.20000
AFIX   0
C8    1    0.032817    0.439351    0.164427    11.00000    0.04159    0.04346 =
         0.04120    0.00321    0.01161   -0.00508
AFIX  43
H8    2    0.054676    0.389674    0.106910    11.00000   -1.20000
AFIX   0
C2    1    0.204773    0.204477    0.274642    11.00000    0.04283    0.05425 =
         0.06343   -0.01799    0.00851   -0.00513
AFIX  43
H2    2    0.206518    0.268192    0.336911    11.00000   -1.20000
AFIX   0
C4    1    0.262696    0.099783    0.115734    11.00000    0.03829    0.05861 =
         0.05422    0.00606    0.00771    0.01358
C3    1    0.264486    0.192012    0.208934    11.00000    0.04005    0.06375 =
         0.08356   -0.01299    0.01024   -0.00795
AFIX  43
H3    2    0.306627    0.247235    0.228358    11.00000   -1.20000
AFIX   0
C5    1    0.199589    0.018543    0.088758    11.00000    0.04333    0.07210 =
         0.05067   -0.01887    0.00359    0.00877
AFIX  43
H5    2    0.197628   -0.044258    0.025849    11.00000   -1.20000
AFIX   0
C9    1    0.032693    0.586461    0.165528    11.00000    0.06547    0.04545 =
         0.06057    0.01658    0.00126   -0.01672
AFIX  43
H9    2    0.054915    0.636582    0.108637    11.00000   -1.20000
AFIX   0
C10   1    0.000000    0.658835    0.250000    10.50000    0.07583    0.02698 =
         0.08410    0.00000   -0.01776    0.00000
AFIX  43
H10   2    0.000000    0.757946    0.250000    10.50000   -1.20000
AFIX   0
C11   1    0.328107    0.086427    0.045213    11.00000    0.04810    0.09435 =
         0.07359    0.00505    0.01976    0.01576
AFIX  37
H11A  2    0.311029    0.057763   -0.033268    11.00000   -1.50000
H11B  2    0.361998    0.016325    0.080531    11.00000   -1.50000
H11C  2    0.352924    0.176693    0.043493    11.00000   -1.50000
HKLF 4
REM  beren in C 2/c
REM R1 =  0.0377 for   1981 Fo > 4sig(Fo)  and  0.0490 for all   2441 data
REM    125 parameters refined using      0 restraints
END
WGHT      0.0572      0.9907
REM Highest difference peak  0.238,  deepest hole -0.386,  1-sigma level  0.059
Q1    1   0.1074  0.1299  0.2828  11.00000  0.05    0.24
Q2    1   0.0000  0.2930  0.2500  10.50000  0.05    0.23
Q3    1   0.2252  0.2114  0.2232  11.00000  0.05    0.20
Q4    1   0.3202  0.1505 -0.0388  11.00000  0.05    0.20
Q5    1   0.0849  0.2950  0.4260  11.00000  0.05    0.18
Q6    1   0.1716  0.0133  0.1283  11.00000  0.05    0.17
Q7    1   0.0866 -0.1097  0.1548  11.00000  0.05    0.17
Q8    1   0.0295  0.1802  0.2762  11.00000  0.05    0.15
Q9    1   0.1278 -0.0016  0.1578  11.00000  0.05    0.15
Q10   1   0.1909  0.0034 -0.0263  11.00000  0.05    0.15
Q11   1   0.0217  0.5195  0.0049  11.00000  0.05    0.15
Q12   1   0.0808  0.0043  0.0784  11.00000  0.05    0.15
Q13   1   0.0115  0.3994  0.1994  11.00000  0.05    0.15
Q14   1   0.1416  0.4008  0.2655  11.00000  0.05    0.14
Q15   1   0.0142  0.5164  0.1460  11.00000  0.05    0.14
Q16   1   0.1389  0.0730  0.2091  11.00000  0.05    0.13
Q17   1  -0.0026  0.4155  0.0173  11.00000  0.05    0.13
Q18   1   0.0728 -0.1806  0.0915  11.00000  0.05    0.13
Q19   1   0.2252  0.2085  0.4388  11.00000  0.05    0.13
Q20   1   0.2295  0.0697  0.1048  11.00000  0.05    0.13
;
data_global
_journal_date_recd_electronic     2014-01-23
_journal_date_accepted     2014-01-29
_journal_name_full     'Acta Crystallographica, Section E'
_journal_year     2014
_journal_volume     70
_journal_issue      3
_journal_page_first     o238
_journal_page_last     o239
_journal_paper_category     QO
_journal_paper_doi     10.1107/S1600536814002086
_journal_coeditor_code     SU2692
_publ_contact_author
;
Dr. Tuncer H\"okelek
Hacettepe University
Department of Physics
06800 Beytepe
Ankara
Turkey
;
_publ_contact_author_email     merzifon@hacettepe.edu.tr
_publ_contact_author_fax     '90(312)2352550'
_publ_contact_author_phone     '90(312)2977242'
_publ_section_title
;
4-Methyl-<i>N</i>-(4-methylphenylsulfonyl)-<i>N</i>-phenylbenzenesulfonamide
;
loop_
    _publ_author_name
    _publ_author_address
    'Eren, Bilge'
;
Department of Chemistry
Bilecik \,Seyh Edebali University
11210 Bilecik
Turkey
;
    'Demir, Sel\,cuk'
;
Department of Chemistry
Recep Tayyip Erdo\(gan University
53100 Rize
Turkey
;
    'Dal, Hakan'
;
Department of Chemistry
Anadolu University
26470 Eski\,sehir
Turkey
;
    'H\"okelek, Tuncer'
;
Department of Physics
Hacettepe University
06800 Beytepe
Ankara
Turkey
;
