# Supplementary material for: 4-Methyl-N-(4-methyl­phenyl­sulfon­yl)-N-phenyl­benzene­sulfonamide
Source: Acta Crystallogr Sect E Struct Rep Online. 2014 Feb 5;70(Pt 3):o238–9. doi: 10.1107/S1600536814002086 (PMC3998411; doi:10.1107/S1600536814002086)
Supplement: Supplementary file 2 [file e-70-0o238-Isup2.hkl]

#
# h,k,l, Fc-squared, Fo-squared, sigma(Fo-squared) and status flag
#
data_I
_shelx_title ' beren in C 2/c'
_shelx_refln_list_code          4
_shelx_F_calc_maximum      233.30
_exptl_crystal_F_000       839.90
_reflns_d_resolution_high  0.7472
 
loop_
 _symmetry_equiv_pos_as_xyz
 'x, y, z'
 '-x, y, -z+1/2'
 'x+1/2, y+1/2, z'
 '-x+1/2, y+1/2, -z+1/2'
 '-x, -y, -z'
 'x, -y, z-1/2'
 '-x+1/2, -y+1/2, -z'
 'x+1/2, -y+1/2, z-1/2'
 
_cell_length_a    18.1080
_cell_length_b     9.3834
_cell_length_c    11.4821
_cell_angle_alpha  90.000
_cell_angle_beta   96.015
_cell_angle_gamma  90.000
 
_shelx_F_squared_multiplier     1.000
 
loop_
 _refln_index_h
 _refln_index_k
 _refln_index_l
 _refln_F_squared_calc
 _refln_F_squared_meas
 _refln_F_squared_sigma
 _refln_observed_status
   2   0   0     9395.37     9037.88     81.88 o
   4   0   0     8912.49     8944.64     81.29 o
   6   0   0      700.02      570.28      8.01 o
   8   0   0     3263.63     3151.51     32.15 o
  10   0   0     1053.35      989.45     20.24 o
  12   0   0      222.87      227.55      6.28 o
  14   0   0     2093.07     1921.55     24.27 o
  16   0   0      405.70      409.77     15.68 o
  18   0   0      265.06      263.97     13.76 o
  20   0   0        1.63       -2.72      7.25 o
  22   0   0        4.15        9.06      9.06 o
  24   0   0        3.82       -2.72      8.61 o
   1   1   0     5773.87     6055.22     36.29 o
   3   1   0     5096.22     5280.15     40.83 o
   5   1   0     7738.58     7898.13     58.08 o
   7   1   0     4135.76     4147.93     25.70 o
   9   1   0     1869.77     1913.64     14.68 o
  11   1   0      321.62      345.37      5.07 o
  13   1   0      111.58      115.31      2.96 o
  15   1   0     4179.97     4112.19     37.02 o
  17   1   0      201.16      193.71     10.37 o
  19   1   0       21.95       18.99      6.24 o
  21   1   0        5.20        8.31      5.92 o
  23   1   0       62.94       54.39     12.00 o
   0   2   0     3143.52     3098.60     25.98 o
   2   2   0      772.55      873.76      6.12 o
   4   2   0       66.16       55.10      1.50 o
   6   2   0     3303.70     3575.14     24.79 o
   8   2   0      871.53      995.05      8.86 o
  10   2   0     4480.55     4733.47     30.19 o
  12   2   0     3038.27     3068.25     21.36 o
  14   2   0      677.57      678.92      9.84 o
  16   2   0       12.99       -1.45      3.62 o
  18   2   0      108.99      109.40      8.89 o
  20   2   0        1.01        0.55      5.31 o
  22   2   0        1.11        2.12      5.92 o
   1   3   0      181.43      126.92      1.74 o
   3   3   0        1.03        1.70      0.99 o
   5   3   0     5761.07     5969.69     34.15 o
   7   3   0     1994.52     1976.51     14.06 o
   9   3   0      898.76      872.79      8.97 o
  11   3   0      972.44      920.95      9.83 o
  13   3   0      750.81      707.17     10.51 o
  15   3   0      837.69      822.06     21.64 o
  17   3   0       32.46       31.42      9.65 o
  19   3   0       22.22       13.07      8.02 o
  21   3   0      508.85      552.60     18.52 o
  23   3   0       54.70       46.97      8.05 o
   0   4   0      969.48     1081.10     19.48 o
   2   4   0     1288.27     1184.60     11.79 o
   4   4   0       13.66        7.60      0.78 o
   6   4   0      654.68      659.79      6.47 o
   8   4   0      180.54      129.09      2.90 o
  10   4   0     1648.63     1649.48     15.57 o
  12   4   0     1632.75     1591.62     19.40 o
  14   4   0     1493.28     1491.96     22.53 o
  16   4   0      671.75      663.79     17.23 o
  18   4   0       97.24      110.49      9.14 o
  20   4   0      431.72      464.75     21.89 o
  22   4   0      197.28      195.08     17.58 o
   1   5   0     3395.57     4030.11     28.22 o
   3   5   0      115.27      160.40      4.26 o
   5   5   0     3214.52     3631.08     28.70 o
   7   5   0       20.74       10.19      1.50 o
   9   5   0      299.70      325.14      5.25 o
  11   5   0       50.89       42.41      4.20 o
  13   5   0      836.14      829.83     15.56 o
  15   5   0      359.20      393.22     22.08 o
  17   5   0      164.42      182.42     24.46 o
  19   5   0       62.16       69.67     11.86 o
  21   5   0      136.85      126.26     14.80 o
   0   6   0       44.15       56.21      3.15 o
   2   6   0       70.04       67.61      3.57 o
   4   6   0       12.31        8.31      2.43 o
   6   6   0        3.23       -0.98      2.26 o
   8   6   0       90.60      108.86      4.60 o
  10   6   0        0.38        1.97      2.70 o
  12   6   0       55.38       51.51      6.58 o
  14   6   0      433.14      433.58     15.12 o
  16   6   0      113.15      156.51     27.39 o
  18   6   0       11.75       26.72     15.85 o
  20   6   0       11.05       13.26     11.10 o
   1   7   0     2013.17     2066.23     23.25 o
   3   7   0       20.72       22.45      2.78 o
   5   7   0      247.60      270.37      7.24 o
   7   7   0     1227.76     1193.59     16.91 o
   9   7   0     2768.04     2737.63     35.40 o
  11   7   0     1165.58     1107.77     23.79 o
  13   7   0        2.33        1.88      4.01 o
  15   7   0        1.60       -7.71      8.61 o
  17   7   0        2.47        4.49      7.46 o
  19   7   0      250.45      209.10     20.38 o
   0   8   0     2333.86     2414.40     46.87 o
   2   8   0     1048.76      996.87     18.77 o
   4   8   0      381.85      380.47     11.09 o
   6   8   0      539.41      529.09     13.23 o
   8   8   0      718.45      691.08     22.97 o
  10   8   0      195.83      168.29     12.57 o
  12   8   0      127.43      128.03     12.06 o
  14   8   0      844.91      825.92     26.87 o
  16   8   0      275.11      301.45     24.91 o
  18   8   0        3.79        0.89      7.25 o
   1   9   0     1952.72     1773.69     28.24 o
   3   9   0      134.61      102.47      7.51 o
   5   9   0        9.77        9.80      5.48 o
   7   9   0      124.16      138.31     12.94 o
   9   9   0      123.80       89.68     17.21 o
  11   9   0        2.13        6.34     12.68 o
  13   9   0        4.20       -8.61     12.68 o
  15   9   0      132.72      135.88     14.58 o
   0  10   0       58.04      103.72     16.31 o
   2  10   0      153.37      158.53     25.36 o
   4  10   0       78.01       88.77     17.21 o
   6  10   0        3.67       11.32     11.78 o
   8  10   0       16.31       31.70     14.49 o
  10  10   0       18.68       12.23     13.13 o
  12  10   0       45.51       41.67     17.66 o
  14  10   0       39.92       27.18     17.21 o
   1  11   0      377.17      426.85     19.68 o
   3  11   0        7.63        1.36     10.87 o
   5  11   0      192.17      226.91     26.72 o
   7  11   0      268.98      289.42     29.89 o
   9  11   0       61.45       67.03     20.83 o
  11  11   0        1.95        9.96     15.40 o
   0  12   0      366.76      419.86     29.44 o
   2  12   0       38.23       54.35     16.76 o
   4  12   0       32.60       30.35     15.40 o
   6  12   0       60.27       91.94     19.48 o
 -23   1   1       12.59       12.68      9.06 o
 -21   1   1       33.64       19.25      6.73 o
 -19   1   1      107.46      116.85     10.46 o
 -17   1   1        0.50       -2.01      3.92 o
 -15   1   1     4564.26     4379.95     54.13 o
 -13   1   1      292.45      308.65      6.85 o
 -11   1   1      259.14      285.97      6.19 o
  -9   1   1     5170.83     5302.96     42.55 o
  -7   1   1     2626.80     2559.37     21.67 o
  -5   1   1      119.32      135.64      4.82 o
  -3   1   1     9809.48     9796.67     95.73 o
  -1   1   1    14174.12    13409.91     98.31 o
   1   1   1    16672.67    15248.46    100.24 o
   3   1   1    12942.96    13216.82     98.55 o
   5   1   1     5914.29     5693.51     47.30 o
   7   1   1      195.97      150.16      3.39 o
   9   1   1     1048.38     1189.37     11.42 o
  11   1   1      988.12      983.06      9.95 o
  13   1   1      731.66      736.15      8.75 o
  15   1   1     1327.18     1292.28     15.12 o
  17   1   1      355.85      354.56      8.93 o
  19   1   1       31.91       33.86      4.72 o
  21   1   1       91.13      108.94      9.94 o
  23   1   1        2.08        2.86     10.42 o
 -22   2   1      171.55      173.52     14.96 o
 -20   2   1       35.64       51.62      8.80 o
 -18   2   1      158.18      170.26     15.68 o
 -16   2   1      333.05      321.38     11.74 o
 -14   2   1     3461.21     3225.81     32.68 o
 -12   2   1        0.52       -0.42      1.70 o
 -10   2   1     5126.22     5354.41     43.64 o
  -8   2   1     2288.84     2092.36     17.35 o
  -6   2   1      602.56      607.92      6.15 o
  -4   2   1      262.35      231.97      3.48 o
  -2   2   1     5147.32     4782.91     39.63 o
   0   2   1    54429.36    43697.06    393.13 o
   2   2   1     6970.04     7211.40     51.08 o
   4   2   1      576.54      591.08      6.12 o
   6   2   1     7268.94     7304.27     48.96 o
   8   2   1       11.55        2.84      1.33 o
  10   2   1        2.60       -0.30      1.11 o
  12   2   1     2021.66     1948.77     15.48 o
  14   2   1     1172.89     1149.89     14.23 o
  16   2   1      520.47      529.04     10.35 o
  18   2   1      719.42      694.74     16.12 o
  20   2   1      186.71      198.83     14.52 o
  22   2   1       98.64       99.32     10.36 o
 -23   3   1      100.47      105.76     12.57 o
 -21   3   1        0.02       -5.10      5.10 o
 -19   3   1        6.14       -3.57      5.33 o
 -17   3   1      131.54      123.73      9.04 o
 -15   3   1      635.92      641.93     13.45 o
 -13   3   1        5.31        7.97      3.08 o
 -11   3   1      812.63      873.65      9.67 o
  -9   3   1     1183.47     1256.58     12.87 o
  -7   3   1       41.82      106.10      2.23 o
  -5   3   1      427.91      458.41      4.73 o
  -3   3   1       20.72        5.77      0.77 o
  -1   3   1     1302.33     1664.97     12.12 o
   1   3   1     9045.34     9322.44     54.36 o
   3   3   1      293.87      282.59      3.72 o
   5   3   1     2854.19     2955.69     24.84 o
   7   3   1       65.61       48.27      2.14 o
   9   3   1     1165.50     1255.41     11.39 o
  11   3   1      160.96      160.68      4.00 o
  13   3   1     1689.85     1677.31     16.17 o
  15   3   1      687.78      663.24     11.36 o
  17   3   1       32.97       32.90      4.41 o
  19   3   1      375.49      387.96     14.78 o
  21   3   1      134.31      131.59     11.69 o
  23   3   1       32.72       34.21      7.68 o
 -22   4   1        0.22       -5.85      8.83 o
 -20   4   1        1.91       -4.70      6.99 o
 -18   4   1        8.67        3.71      4.92 o
 -16   4   1      142.24      133.31      9.29 o
 -14   4   1       13.52       16.16      3.58 o
 -12   4   1        0.00       -2.35      2.35 o
 -10   4   1      326.96      323.79      4.71 o
  -8   4   1      465.26      468.65      5.63 o
  -6   4   1      293.25      311.71      4.57 o
  -4   4   1     4298.44     4603.84     40.90 o
  -2   4   1     1511.98     1877.42     16.80 o
   0   4   1     3560.12     3764.63     27.02 o
   2   4   1        0.42       -0.82      0.82 o
   4   4   1      319.88      429.00      4.92 o
   6   4   1       83.82       95.82      2.58 o
   8   4   1      153.01      172.61      3.52 o
  10   4   1      280.06      288.75      5.16 o
  12   4   1      128.87      158.49      4.98 o
  14   4   1       68.85       51.71      4.06 o
  16   4   1      173.79      183.93      7.36 o
  18   4   1       60.30       56.50      7.63 o
  20   4   1        3.96        7.52      5.76 o
  22   4   1        6.37       11.24      8.90 o
 -21   5   1       43.90       44.28     16.53 o
 -19   5   1       19.72        4.57      7.20 o
 -17   5   1      574.02      585.39     22.63 o
 -15   5   1      404.88      401.68     14.07 o
 -13   5   1       31.58       26.15      5.25 o
 -11   5   1      191.70      171.53      9.38 o
  -9   5   1     1346.70     1357.09     13.50 o
  -7   5   1       55.02       69.49      2.63 o
  -5   5   1      233.24      273.05      5.63 o
  -3   5   1      446.67      423.11      8.16 o
  -1   5   1     2072.52     2148.57     20.76 o
   1   5   1       70.15       80.06      3.12 o
   3   5   1       20.63       19.07      1.50 o
   5   5   1     1973.98     2004.53     20.97 o
   7   5   1     2934.93     2861.20     19.87 o
   9   5   1     1352.94     1347.39     11.57 o
  11   5   1      138.17      153.93      4.64 o
  13   5   1     1136.62     1073.53     15.89 o
  15   5   1      522.60      517.21     18.50 o
  17   5   1        2.54       -2.45      6.35 o
  19   5   1       53.11       57.90     27.18 o
  21   5   1      114.28      134.85     15.12 o
 -20   6   1      102.86       97.91     13.49 o
 -18   6   1       29.29       14.82      8.60 o
 -16   6   1       97.94      108.74     12.14 o
 -14   6   1        0.11       -1.29      6.10 o
 -12   6   1      500.83      497.78     14.81 o
 -10   6   1     2571.26     2423.55     31.39 o
  -8   6   1     1381.60     1361.98     25.90 o
  -6   6   1      340.05      347.84      7.58 o
  -4   6   1      139.57      225.33      7.09 o
  -2   6   1     3073.80     3294.66     32.82 o
   0   6   1      881.34      800.17      9.28 o
   2   6   1      715.96      671.68      8.35 o
   4   6   1      835.20      793.03      9.59 o
   6   6   1     2108.72     2155.23     22.18 o
   8   6   1     1712.36     1650.68     18.63 o
  10   6   1      840.47      805.93     12.02 o
  12   6   1      673.64      656.37     18.45 o
  14   6   1      462.64      462.75     15.50 o
  16   6   1        0.14        5.27      6.29 o
  18   6   1      200.56      222.39     22.42 o
  20   6   1      506.39      460.65     23.40 o
 -19   7   1        0.04       -4.92     11.10 o
 -17   7   1      239.06      227.35     17.72 o
 -15   7   1      263.91      291.36     15.30 o
 -13   7   1       76.81       76.62     10.55 o
 -11   7   1        3.40        1.97      5.48 o
  -9   7   1      272.53      254.97      8.99 o
  -7   7   1       36.05       35.18      4.35 o
  -5   7   1       42.91       46.90      4.01 o
  -3   7   1     1235.34     1193.06     16.21 o
  -1   7   1     1129.34     1071.24     14.71 o
   1   7   1      209.27      187.99      7.70 o
   3   7   1      235.11      228.55      6.42 o
   5   7   1      823.85      837.04     15.54 o
   7   7   1      360.53      336.47      8.50 o
   9   7   1       46.62       37.91      4.03 o
  11   7   1        0.19       -1.08      3.46 o
  13   7   1      578.75      522.77     16.68 o
  15   7   1       77.94       97.50     12.06 o
  17   7   1       23.16        2.42     15.85 o
  19   7   1        8.64        2.26      9.53 o
 -18   8   1        2.72        1.46      9.74 o
 -16   8   1       27.08       49.16     10.55 o
 -14   8   1       49.99       37.36      8.88 o
 -12   8   1        5.79       12.03      6.52 o
 -10   8   1        9.95       22.55      6.32 o
  -8   8   1        3.44        3.88      3.99 o
  -6   8   1       12.76       18.79      3.82 o
  -4   8   1      131.30      111.48      7.26 o
  -2   8   1      250.06      212.52      9.26 o
   0   8   1      248.01      207.41      9.15 o
   2   8   1      119.37      143.33      8.16 o
   4   8   1      530.54      544.86     14.71 o
   6   8   1       14.30       11.68      3.66 o
   8   8   1      144.95      139.61     10.66 o
  10   8   1        3.58        3.21      6.34 o
  12   8   1        2.01        0.18      5.63 o
  14   8   1      151.08      158.47     26.04 o
  16   8   1        0.22        6.49      7.11 o
  18   8   1       11.18        5.32     17.21 o
 -15   9   1       94.24      111.78     13.38 o
 -13   9   1      449.29      448.52     32.84 o
 -11   9   1      359.03      304.82     29.44 o
  -9   9   1      420.75      416.24     28.53 o
  -7   9   1      337.00      370.30     17.40 o
  -5   9   1       16.73       11.63      9.96 o
  -3   9   1       56.67       51.34      5.97 o
  -1   9   1      994.92      976.69     22.03 o
   1   9   1      429.43      427.37     12.72 o
   3   9   1       92.18       92.38      7.40 o
   5   9   1      599.08      605.61     17.31 o
   7   9   1       53.81       74.30     10.34 o
   9   9   1        6.07        6.79     13.13 o
  11   9   1      125.15      110.51     21.29 o
  13   9   1      294.41      315.23     32.61 o
  15   9   1      112.24      133.16     24.91 o
 -14  10   1      421.31      356.90     36.69 o
 -12  10   1        1.80       12.68     14.95 o
 -10  10   1      334.28      326.10     31.70 o
  -8  10   1      546.86      595.59     34.88 o
  -6  10   1      117.01      110.51     18.12 o
  -4  10   1        1.80        0.45      8.61 o
  -2  10   1      264.36      246.69     15.21 o
   0  10   1      709.26      782.06     24.66 o
   2  10   1        1.23        9.66      5.92 o
   4  10   1     1084.42     1070.74     29.47 o
   6  10   1      254.38      258.62     27.18 o
   8  10   1       32.30       17.21     14.95 o
  10  10   1       13.77       21.74     14.95 o
  12  10   1      110.83      123.20     23.55 o
  14  10   1      239.80      239.14     32.16 o
 -11  11   1        0.05       -4.08     13.13 o
  -9  11   1       11.97       19.93     15.85 o
  -7  11   1       11.05       19.02     14.49 o
  -5  11   1       17.15       33.97     13.13 o
  -3  11   1        5.31        2.72      9.06 o
  -1  11   1      136.97      133.14     13.29 o
   1  11   1      222.77      221.21     16.33 o
   3  11   1       48.92       54.35     15.85 o
   5  11   1        1.23        4.08     13.59 o
   7  11   1        3.26       23.55     16.31 o
   9  11   1       19.47       30.35     18.12 o
  11  11   1       34.31       70.20     20.83 o
  -6  12   1        9.24        9.96     11.78 o
  -4  12   1       14.37       20.83     12.68 o
  -2  12   1      217.19      234.16     26.27 o
   0  12   1        1.26        9.51     10.42 o
   2  12   1        1.26        9.51     11.32 o
   4  12   1       93.00      134.07     23.10 o
   6  12   1       67.11       94.21     22.65 o
 -24   0   2      123.35      137.24     20.38 o
 -22   0   2        0.76        6.79      8.61 o
 -20   0   2      284.36      277.64     20.83 o
 -18   0   2      878.33      908.56     35.78 o
 -16   0   2       66.53       52.17      7.48 o
 -14   0   2     4181.66     4067.49     62.13 o
 -12   0   2     4039.49     4125.16     48.39 o
 -10   0   2     8531.45     8664.80     81.65 o
  -8   0   2     1252.72     1131.44     13.08 o
  -6   0   2     4808.89     5162.49     59.69 o
  -4   0   2    39727.90    35331.13    459.49 o
  -2   0   2    32346.59    27578.07    347.36 o
   0   0   2    40365.57    32415.77    402.60 o
   2   0   2      115.70      134.56      4.77 o
   4   0   2       14.23        9.28      4.86 o
   6   0   2      690.85      600.13     12.28 o
   8   0   2    10768.60    12547.88    135.04 o
  10   0   2     1942.11     1844.56     23.07 o
  12   0   2     2153.65     2198.25     27.33 o
  14   0   2     1018.94     1065.61     17.55 o
  16   0   2      918.43      872.06     20.67 o
  18   0   2      903.78      851.77     20.22 o
  20   0   2       37.11       37.20      7.93 o
  22   0   2       10.22        3.62      9.06 o
 -23   1   2      160.35      153.60     22.65 o
 -21   1   2       49.63       39.00      8.01 o
 -19   1   2       63.97       62.87      8.77 o
 -17   1   2        1.28       -3.81      3.81 o
 -15   1   2      177.27      181.00     12.66 o
 -13   1   2       38.71       41.99      2.99 o
 -11   1   2      521.90      491.40      7.31 o
  -9   1   2     2142.47     2257.31     21.98 o
  -7   1   2     6098.50     6990.83     69.07 o
  -5   1   2    11506.84    11543.76    120.83 o
  -3   1   2     8235.32     8044.26     56.03 o
  -1   1   2      660.88      687.44      6.12 o
   1   1   2     7855.00     7922.82     55.43 o
   3   1   2    54181.44    44435.88    445.95 o
   5   1   2    32824.08    30244.64    250.02 o
   7   1   2     5345.41     5495.97     44.33 o
   9   1   2     1458.13     1571.64     14.49 o
  11   1   2        0.56       -0.53      1.61 o
  13   1   2      821.12      765.95     10.01 o
  15   1   2      356.34      329.67      7.92 o
  17   1   2       33.99       28.57      4.66 o
  19   1   2      188.05      189.91     11.98 o
  21   1   2        6.19       11.91      4.43 o
  23   1   2       46.43       42.61     11.10 o
 -22   2   2       10.42       16.02      7.02 o
 -20   2   2        6.84        3.18      8.38 o
 -18   2   2       19.34       25.61      6.19 o
 -16   2   2     1831.75     1828.81     36.47 o
 -14   2   2      419.03      396.75      9.77 o
 -12   2   2      300.74      352.35      6.52 o
 -10   2   2     1170.19     1323.39     13.80 o
  -8   2   2     1390.95     1512.47     16.68 o
  -6   2   2     1065.90     1166.14     12.74 o
  -4   2   2     1892.63     2087.83     16.86 o
  -2   2   2        0.07       -0.87      0.87 o
   0   2   2     2714.02     2718.72     18.54 o
   2   2   2    22119.56    21237.84    140.46 o
   4   2   2     7214.39     7508.54     54.06 o
   6   2   2     1622.95     1874.59     16.72 o
   8   2   2     1347.99     1365.28     13.80 o
  10   2   2      553.25      595.99      7.84 o
  12   2   2       12.34       13.18      2.04 o
  14   2   2       23.14       24.81      3.24 o
  16   2   2       60.15       53.81      4.49 o
  18   2   2      136.34      129.21      7.45 o
  20   2   2      139.34      132.57      8.16 o
  22   2   2       17.10       10.47      6.18 o
 -23   3   2      130.95      107.92     12.25 o
 -21   3   2        3.69        3.42      5.43 o
 -19   3   2      126.12      129.09     12.07 o
 -17   3   2      506.12      481.66     14.74 o
 -15   3   2     1967.63     1823.71     29.65 o
 -13   3   2      524.66      581.86     10.67 o
 -11   3   2      617.16      640.97     10.58 o
  -9   3   2     7505.86     7683.16     60.33 o
  -7   3   2     1757.98     1809.13     15.96 o
  -5   3   2      357.42      457.97      5.87 o
  -3   3   2      396.42      304.53      4.79 o
  -1   3   2     3737.89     3863.67     31.36 o
   1   3   2      861.72      869.72      8.34 o
   3   3   2     6633.47     6505.51     44.79 o
   5   3   2      218.20      296.82      4.80 o
   7   3   2       79.72      100.29      3.89 o
   9   3   2     1150.36     1280.02     13.49 o
  11   3   2      419.18      399.53      6.54 o
  13   3   2      480.88      450.94      7.72 o
  15   3   2       19.92       20.67      2.92 o
  17   3   2     1461.39     1448.59     21.33 o
  19   3   2       45.08       49.35      5.70 o
  21   3   2      300.77      313.90     12.52 o
 -22   4   2        0.65       -5.18      7.20 o
 -20   4   2       81.75       82.35     14.04 o
 -18   4   2      586.74      603.89     17.21 o
 -16   4   2      878.94      844.69     19.20 o
 -14   4   2      469.64      465.04     11.25 o
 -12   4   2      663.64      614.18     12.23 o
 -10   4   2     1295.95     1218.58     13.49 o
  -8   4   2     1418.25     1322.85     14.04 o
  -6   4   2      462.78      483.48      6.03 o
  -4   4   2     1331.76     1627.76     13.53 o
  -2   4   2     5398.30     5420.30     38.60 o
   0   4   2     3460.71     3565.48     24.74 o
   2   4   2      112.61      139.67      2.81 o
   4   4   2       46.32       32.98      1.87 o
   6   4   2      740.46      726.05     10.01 o
   8   4   2      243.95      290.46      5.63 o
  10   4   2      972.06      945.82     10.64 o
  12   4   2     2898.18     2911.86     26.01 o
  14   4   2     1052.78      998.52     13.21 o
  16   4   2      141.04      131.42      7.02 o
  18   4   2     1137.48     1206.84     19.76 o
  20   4   2      159.36      171.81     10.53 o
  22   4   2       35.86       45.08     16.76 o
 -21   5   2        7.19       18.64      8.55 o
 -19   5   2       20.77       10.21      7.68 o
 -17   5   2      541.15      557.28     21.60 o
 -15   5   2        9.49        9.46      4.51 o
 -13   5   2        2.19       -2.54      3.05 o
 -11   5   2       79.24       79.62      5.16 o
  -9   5   2      707.00      662.81      9.28 o
  -7   5   2      122.40      119.19      3.15 o
  -5   5   2     1013.74     1255.49     14.14 o
  -3   5   2      194.55      268.69      5.62 o
  -1   5   2      137.31       82.03      2.14 o
   1   5   2        5.01        6.27      1.61 o
   3   5   2     2544.33     2717.64     20.92 o
   5   5   2     1204.73     1354.68     13.50 o
   7   5   2      961.95      977.39     10.56 o
   9   5   2       88.26       83.91      3.70 o
  11   5   2       12.77       23.54      3.17 o
  13   5   2     1248.51     1204.14     16.04 o
  15   5   2       78.21       72.04      4.88 o
  17   5   2      144.88      149.03     22.65 o
  19   5   2      346.86      392.18     21.28 o
  21   5   2       29.55       22.51      9.60 o
 -20   6   2        0.94       -1.84      7.27 o
 -18   6   2        2.22       -5.95      5.95 o
 -16   6   2        0.14       -3.27      5.35 o
 -14   6   2        1.62        6.42      4.15 o
 -12   6   2      155.99      157.64     15.48 o
 -10   6   2      114.50      106.90      6.71 o
  -8   6   2      725.83      712.70     25.50 o
  -6   6   2      574.97      564.34      9.78 o
  -4   6   2     1798.15     1883.31     21.60 o
  -2   6   2        5.31        3.32      1.91 o
   0   6   2      534.58      566.33      7.76 o
   2   6   2       26.90       32.53      2.07 o
   4   6   2     1682.08     1764.98     15.53 o
   6   6   2     1352.86     1362.43     13.32 o
   8   6   2      547.72      563.21      7.96 o
  10   6   2       26.51       32.91      3.31 o
  12   6   2      289.61      281.05     10.22 o
  14   6   2      103.32      107.16     10.52 o
  16   6   2       26.82       28.61      8.61 o
  18   6   2       60.58       74.05     13.59 o
  20   6   2        4.31        9.91      8.61 o
 -19   7   2        9.99       20.87      9.12 o
 -17   7   2       10.51        4.65      9.51 o
 -15   7   2      115.45      145.28     29.44 o
 -13   7   2       54.27       53.09      6.91 o
 -11   7   2     2900.32     2768.95     55.67 o
  -9   7   2     1264.05     1242.22     22.40 o
  -7   7   2      488.33      488.79     11.74 o
  -5   7   2       97.52       98.10      5.26 o
  -3   7   2      350.50      357.41      8.11 o
  -1   7   2      701.95      749.90     12.03 o
   1   7   2       85.63       91.62      6.24 o
   3   7   2      526.40      528.35     10.09 o
   5   7   2     4588.98     4546.50     45.42 o
   7   7   2      636.12      580.94     10.45 o
   9   7   2      208.95      201.26      6.42 o
  11   7   2      226.88      229.45     11.25 o
  13   7   2      322.09      275.90     15.75 o
  15   7   2        0.27       -6.05     13.81 o
  17   7   2      301.34      258.13     21.51 o
  19   7   2      627.98      684.29     28.60 o
 -18   8   2       44.98       52.05     11.23 o
 -16   8   2      147.10      145.11     27.40 o
 -14   8   2      196.81      181.58     23.78 o
 -12   8   2       67.55       57.98      8.63 o
 -10   8   2      565.41      555.05     29.19 o
  -8   8   2       17.57       14.03      3.77 o
  -6   8   2      674.41      639.27     19.29 o
  -4   8   2     1323.42     1292.00     21.63 o
  -2   8   2     2304.33     2227.06     31.46 o
   0   8   2      349.36      345.32     15.42 o
   2   8   2      214.67      184.53      8.93 o
   4   8   2     4246.85     4241.13     51.55 o
   6   8   2      827.62      803.37     17.23 o
   8   8   2      173.26      160.17      7.41 o
  10   8   2       14.76       20.67      6.35 o
  12   8   2      613.68      613.27     33.52 o
  14   8   2      404.53      411.52     19.94 o
  16   8   2       68.66       79.10     17.44 o
 -15   9   2       85.29       85.86     12.23 o
 -13   9   2        1.02       -1.59      6.19 o
 -11   9   2      296.33      280.81     28.53 o
  -9   9   2      174.43      142.22     19.93 o
  -7   9   2       42.84       45.25      7.72 o
  -5   9   2      423.34      400.68     17.77 o
  -3   9   2      770.39      680.92     17.95 o
  -1   9   2      456.84      400.90     12.36 o
   1   9   2      176.83      175.66      9.81 o
   3   9   2      446.26      448.43     15.08 o
   5   9   2       21.69       27.07      5.45 o
   7   9   2        2.53        3.45      3.80 o
   9   9   2       65.56       93.76     19.48 o
  11   9   2        8.61       22.65     14.95 o
  13   9   2      145.03      165.77     27.63 o
  15   9   2       66.43       61.14     21.74 o
 -14  10   2        0.17      -11.32     11.32 o
 -12  10   2       54.81       47.10     16.31 o
 -10  10   2      109.80       96.47     18.57 o
  -8  10   2       77.51       68.39     15.85 o
  -6  10   2       42.45       44.39     13.59 o
  -4  10   2        1.19       12.23      9.51 o
  -2  10   2       67.13       77.00     14.49 o
   0  10   2        0.27        2.13      5.87 o
   2  10   2       59.70       41.96      9.28 o
   4  10   2       23.85       37.43      8.46 o
   6  10   2       19.32       -4.08     11.32 o
   8  10   2        5.29       10.42     13.59 o
  10  10   2       99.41      124.10     23.55 o
  12  10   2       24.44       36.69     19.02 o
 -11  11   2      315.91      263.60     31.25 o
  -9  11   2      387.03      402.20     32.16 o
  -7  11   2      161.02      144.94     22.65 o
  -5  11   2       53.88       57.52     15.85 o
  -3  11   2      130.54      144.48     20.83 o
  -1  11   2      259.99      339.69     25.36 o
   1  11   2        6.03       13.59     10.42 o
   3  11   2      130.48      137.01     13.86 o
   5  11   2      216.84      226.46     27.63 o
   7  11   2        0.03       19.02     16.31 o
   9  11   2       49.34       60.24     19.93 o
  -6  12   2       46.60       75.64     17.66 o
  -4  12   2      111.13      122.29     20.83 o
  -2  12   2      131.86      185.25     23.55 o
   0  12   2      202.74      223.29     25.82 o
   2  12   2       32.57       73.22     11.37 o
   4  12   2      153.90      177.55     25.82 o
   6  12   2       51.62       56.62     20.83 o
 -23   1   3       54.14       59.77     10.23 o
 -21   1   3      102.11      136.84     13.13 o
 -19   1   3      824.03      817.77     24.33 o
 -17   1   3      525.38      470.40     13.94 o
 -15   1   3      707.17      649.41     15.42 o
 -13   1   3      467.52      453.52      9.78 o
 -11   1   3     1397.67     1378.69     14.25 o
  -9   1   3     2480.34     2586.12     22.64 o
  -7   1   3     6755.66     7669.59     61.06 o
  -5   1   3     8052.28     8084.46     70.04 o
  -3   1   3     2498.99     2462.66     19.03 o
  -1   1   3      359.14      271.32      5.30 o
   1   1   3      213.09      177.02      3.92 o
   3   1   3     7629.35     7401.13     57.22 o
   5   1   3     1361.25     1683.12     16.75 o
   7   1   3       24.85       29.62      2.82 o
   9   1   3     1641.93     1922.16     19.96 o
  11   1   3      113.42       85.53      4.80 o
  13   1   3      569.35      546.38      8.74 o
  15   1   3      136.38      149.54      6.00 o
  17   1   3      151.42      159.89      7.41 o
  19   1   3       77.52       81.98      6.63 o
  21   1   3       24.66       23.06      4.78 o
  23   1   3       74.74       74.44     16.53 o
 -22   2   3        2.66        5.97      5.92 o
 -20   2   3      231.50      242.48     16.01 o
 -18   2   3      475.53      466.38     17.76 o
 -16   2   3      134.43      112.11      9.59 o
 -14   2   3      119.89      107.43      5.69 o
 -12   2   3     4491.50     4437.62     47.75 o
 -10   2   3     1559.34     1607.53     15.90 o
  -8   2   3     1304.33     1409.25     15.63 o
  -6   2   3     4651.02     4875.11     39.20 o
  -4   2   3     5611.80     5457.00     40.40 o
  -2   2   3     2277.46     2243.35     16.92 o
   0   2   3        0.96       -1.16      1.16 o
   2   2   3     1084.78     1047.76     10.61 o
   4   2   3     5904.61     6063.65     45.18 o
   6   2   3      793.31      712.06      9.06 o
   8   2   3     3109.29     3335.63     28.52 o
  10   2   3      888.12      844.93     10.90 o
  12   2   3      866.04      895.46     12.14 o
  14   2   3      322.83      291.96      7.19 o
  16   2   3      211.81      214.28     10.56 o
  18   2   3     1030.35     1032.02     20.63 o
  20   2   3       49.37       50.42      6.22 o
  22   2   3        1.07       -3.68      3.68 o
 -23   3   3        7.70       -3.17      9.51 o
 -21   3   3      141.20      146.38     13.22 o
 -19   3   3       92.18       93.28      8.75 o
 -17   3   3      281.31      262.63     11.36 o
 -15   3   3      369.74      388.43     17.36 o
 -13   3   3      312.72      297.28      8.48 o
 -11   3   3     1115.17     1071.16     19.29 o
  -9   3   3     1726.52     1773.32     17.18 o
  -7   3   3       34.47       38.51      2.33 o
  -5   3   3       25.05       43.74      2.40 o
  -3   3   3      539.29      456.10      5.52 o
  -1   3   3     2586.55     2816.52     20.14 o
   1   3   3      497.15      624.40      6.75 o
   3   3   3     5867.54     6052.15     42.62 o
   5   3   3     3681.71     3997.20     32.01 o
   7   3   3      110.05      123.79      4.29 o
   9   3   3     1088.76     1166.28     13.17 o
  11   3   3     1084.06     1040.45     20.93 o
  13   3   3      450.87      400.68      9.13 o
  15   3   3      393.15      375.65      8.24 o
  17   3   3       91.03      101.28      7.60 o
  19   3   3      722.39      754.63     15.99 o
  21   3   3       11.62        3.49      7.47 o
 -22   4   3        1.09        9.51     10.42 o
 -20   4   3       19.33        0.87      7.28 o
 -18   4   3       65.76       59.31      7.50 o
 -16   4   3      120.81      113.09      8.53 o
 -14   4   3        0.06       -1.10      2.52 o
 -12   4   3      134.76      147.90      6.52 o
 -10   4   3        0.12        1.00      1.51 o
  -8   4   3      169.38      167.05      4.38 o
  -6   4   3     1087.19     1036.86     11.82 o
  -4   4   3      914.18     1062.08     11.27 o
  -2   4   3      126.60      167.62      3.35 o
   0   4   3     2075.68     2597.14     20.42 o
   2   4   3     3867.34     3835.56     28.53 o
   4   4   3     3050.74     3181.61     24.76 o
   6   4   3      107.38      132.04      4.74 o
   8   4   3      126.50      113.50      4.86 o
  10   4   3       37.05       27.34      3.82 o
  12   4   3      122.39      130.52      5.91 o
  14   4   3       58.00       53.79      4.09 o
  16   4   3       31.94       38.21      5.08 o
  18   4   3        0.05       -1.55      3.64 o
  20   4   3       18.96       14.28      5.19 o
 -21   5   3       40.12       55.85     11.39 o
 -19   5   3       75.47       76.05     15.63 o
 -17   5   3       56.05       56.55      9.54 o
 -15   5   3      168.27      157.12      9.50 o
 -13   5   3      161.40      168.67      9.44 o
 -11   5   3      679.45      670.58     12.82 o
  -9   5   3       32.97       33.05      2.77 o
  -7   5   3       98.33      101.10      3.88 o
  -5   5   3      629.20      588.12      7.30 o
  -3   5   3     1870.22     1832.37     17.53 o
  -1   5   3     1819.53     2076.30     18.34 o
   1   5   3      125.09      125.80      3.61 o
   3   5   3     6497.79     6401.31     44.49 o
   5   5   3     3171.03     3126.23     24.60 o
   7   5   3      162.22      179.88      4.70 o
   9   5   3      152.44      158.75      9.93 o
  11   5   3      692.76      673.54     11.23 o
  13   5   3      443.47      441.93      9.12 o
  15   5   3       21.03       28.93      5.27 o
  17   5   3      759.38      733.50     20.89 o
  19   5   3       46.93       51.76      8.74 o
  21   5   3        6.67       -3.44     16.76 o
 -20   6   3       44.28       38.91     10.87 o
 -18   6   3       15.01       33.19      8.96 o
 -16   6   3       14.79       15.05      6.70 o
 -14   6   3       98.76      100.79      8.62 o
 -12   6   3     1729.28     1655.43     29.77 o
 -10   6   3     2255.62     2109.45     33.91 o
  -8   6   3      448.99      467.39     11.06 o
  -6   6   3       19.39       12.68      3.17 o
  -4   6   3       24.06       21.36      2.79 o
  -2   6   3     2295.84     2315.17     21.55 o
   0   6   3        0.91       10.07      2.17 o
   2   6   3     1753.85     1731.85     15.35 o
   4   6   3     7865.20     7678.66     53.22 o
   6   6   3      368.98      378.79      6.44 o
   8   6   3       15.53       20.31      2.69 o
  10   6   3      713.55      710.63     14.69 o
  12   6   3      871.37      851.58     18.24 o
  14   6   3      117.27      100.80      8.44 o
  16   6   3      459.04      430.54     27.93 o
  18   6   3      894.34      907.76     30.99 o
  20   6   3       67.52       60.74     12.05 o
 -19   7   3        2.21       -4.83      7.25 o
 -17   7   3      121.35      108.26     16.08 o
 -15   7   3       28.65       15.85      6.52 o
 -13   7   3        5.56       13.78      4.98 o
 -11   7   3      502.81      483.62     20.15 o
  -9   7   3      106.01      104.77      8.26 o
  -7   7   3      746.34      661.02     16.02 o
  -5   7   3     1301.90     1152.22     18.95 o
  -3   7   3      517.27      481.88     10.87 o
  -1   7   3      496.81      523.00     10.15 o
   1   7   3       89.58       90.28      4.83 o
   3   7   3     1892.46     1865.93     18.68 o
   5   7   3       58.34       66.95      3.96 o
   7   7   3       25.18       23.93      3.26 o
   9   7   3        2.52        2.34      2.25 o
  11   7   3       10.15       17.41      3.52 o
  13   7   3      385.35      386.10     14.49 o
  15   7   3        2.35       10.70      7.21 o
  17   7   3       12.47        3.36      8.37 o
 -18   8   3       13.21        5.50      8.37 o
 -16   8   3        2.73       10.00      9.51 o
 -14   8   3       18.49       14.59      7.28 o
 -12   8   3      247.03      239.30     16.18 o
 -10   8   3      272.38      293.76     14.68 o
  -8   8   3        8.48        6.22      3.39 o
  -6   8   3       79.24       79.27      7.78 o
  -4   8   3       65.52       72.38      5.81 o
  -2   8   3       58.37       79.62      6.60 o
   0   8   3        2.96       -0.59      4.25 o
   2   8   3        0.28        0.92      3.30 o
   4   8   3      300.58      303.49     10.68 o
   6   8   3      366.07      342.39     16.74 o
   8   8   3        7.14        2.73      2.78 o
  10   8   3       35.37       39.92      7.81 o
  12   8   3       30.43       29.79      8.83 o
  14   8   3      158.37      140.28     14.08 o
  16   8   3       85.26       72.47     11.93 o
 -15   9   3        0.80       -0.84      6.52 o
 -13   9   3        0.04       -0.18      6.03 o
 -11   9   3      773.45      775.86     40.31 o
  -9   9   3      481.75      542.15     32.61 o
  -7   9   3       11.63       25.70      8.61 o
  -5   9   3      275.88      311.15     26.72 o
  -3   9   3      436.70      451.21     18.90 o
  -1   9   3       34.16       45.64      6.46 o
   1   9   3       52.86       47.65      6.07 o
   3   9   3      127.53      133.00     10.50 o
   5   9   3      724.05      719.56     19.73 o
   7   9   3      209.10      218.10     12.41 o
   9   9   3      245.42      279.91     29.44 o
  11   9   3      326.33      342.86     33.97 o
  13   9   3       79.40       88.32     21.74 o
  15   9   3       13.08        6.34     16.76 o
 -14  10   3        6.04       26.27     14.95 o
 -12  10   3      208.46      200.19     26.27 o
 -10  10   3      801.12      790.80     41.67 o
  -8  10   3       53.39       83.34     17.66 o
  -6  10   3      301.60      278.09     27.63 o
  -4  10   3      254.99      228.73     24.46 o
  -2  10   3       89.70       77.00     14.95 o
   0  10   3        4.69       -5.74      7.47 o
   2  10   3      206.77      253.12     18.12 o
   4  10   3      512.82      489.08     20.88 o
   6  10   3       22.07       31.23      7.95 o
   8  10   3       85.36       70.66     19.93 o
  10  10   3       98.89      135.88     24.46 o
  12  10   3       59.05       48.46     21.74 o
 -11  11   3        7.20       18.57     14.95 o
  -9  11   3        1.90       10.87     14.04 o
  -7  11   3      105.67      125.46     20.83 o
  -5  11   3      130.70      165.32     22.19 o
  -3  11   3       60.52       96.02     17.21 o
  -1  11   3       59.56       52.09     13.59 o
   1  11   3       75.75       74.28     11.20 o
   3  11   3       11.96       28.97     13.36 o
   5  11   3        0.11        3.17     14.49 o
   7  11   3       19.00       26.27     16.31 o
   9  11   3      132.63      127.27     25.36 o
  -4  12   3      176.77      166.22     23.10 o
  -2  12   3       31.24       69.75     16.31 o
   0  12   3        6.43       14.95     10.87 o
   2  12   3       93.49      124.10     19.02 o
   4  12   3       52.10       77.45     20.83 o
 -22   0   4      349.37      378.64     25.82 o
 -20   0   4     1169.60     1144.08     43.03 o
 -18   0   4     1359.15     1392.29     46.20 o
 -16   0   4      371.88      346.03     20.83 o
 -14   0   4      337.36      356.87     12.94 o
 -12   0   4      549.19      495.95      9.68 o
 -10   0   4      584.78      597.95     11.55 o
  -8   0   4       52.20       27.16      2.69 o
  -6   0   4    31204.84    31110.96    283.27 o
  -4   0   4      238.98      172.80      4.86 o
  -2   0   4     3743.28     4257.89     57.61 o
   0   0   4     4912.14     4793.01     64.29 o
   2   0   4     2666.47     2419.92     45.75 o
   4   0   4        9.51        3.52      2.49 o
   6   0   4      369.95      517.70     19.22 o
   8   0   4    10635.89    10632.29    118.02 o
  10   0   4     6748.67     6878.57     81.38 o
  12   0   4     3939.95     3830.76     59.69 o
  14   0   4     1948.74     1914.22     27.39 o
  16   0   4      144.53      155.71     11.29 o
  18   0   4      118.72      109.75      9.32 o
  20   0   4       39.08       28.12      6.79 o
  22   0   4       16.54       15.60      6.96 o
 -23   1   4      215.48      203.01     19.02 o
 -21   1   4       28.33       52.60      9.29 o
 -19   1   4       10.90       14.98      5.76 o
 -17   1   4        6.48        5.71     12.23 o
 -15   1   4      770.72      800.05     17.32 o
 -13   1   4       65.60       84.55      6.45 o
 -11   1   4      318.20      309.34      8.69 o
  -9   1   4       59.34       76.01      2.60 o
  -7   1   4     9016.22     9703.00     81.89 o
  -5   1   4     6437.66     6496.93     49.76 o
  -3   1   4     2081.28     2096.83     17.37 o
  -1   1   4       18.15       25.72      2.24 o
   1   1   4    11894.01    11875.42     96.74 o
   3   1   4     3137.96     3088.85     29.15 o
   5   1   4     3976.22     4414.94     40.50 o
   7   1   4     1521.59     1595.23     17.46 o
   9   1   4     1537.15     1727.46     19.27 o
  11   1   4        2.36       14.55      3.74 o
  13   1   4       17.14       12.49      2.75 o
  15   1   4      246.83      258.55      7.36 o
  17   1   4      246.70      257.48      8.85 o
  19   1   4      170.41      159.42      8.00 o
  21   1   4        0.00       -3.60      3.60 o
 -22   2   4        0.42        3.17      6.09 o
 -20   2   4       88.12       90.09     10.44 o
 -18   2   4       22.20       27.84      5.90 o
 -16   2   4        0.98        5.28      3.92 o
 -14   2   4       29.19       30.71      5.74 o
 -12   2   4     1443.29     1422.86     19.50 o
 -10   2   4      219.09      234.22      4.54 o
  -8   2   4     1389.01     1567.91     16.46 o
  -6   2   4      847.65      929.24     11.48 o
  -4   2   4      613.61      681.81      6.95 o
  -2   2   4      268.81      286.57      4.54 o
   0   2   4    13885.79    14161.71     99.22 o
   2   2   4      810.18      910.00     10.18 o
   4   2   4     6003.73     6810.03     51.74 o
   6   2   4      281.62      322.55      8.90 o
   8   2   4      400.79      441.29      9.03 o
  10   2   4      819.28      858.02     12.75 o
  12   2   4       38.52       42.03      3.79 o
  14   2   4        2.21        3.83      2.41 o
  16   2   4       32.43       31.12      3.67 o
  18   2   4      131.93      122.68      9.78 o
  20   2   4      121.74      115.83      7.93 o
  22   2   4       18.52        7.31      8.01 o
 -23   3   4        0.38        1.81      9.06 o
 -21   3   4      345.70      337.93     17.21 o
 -19   3   4      530.89      535.70     19.73 o
 -17   3   4        2.90       -1.42      3.81 o
 -15   3   4       81.89       65.05      6.53 o
 -13   3   4     2115.47     2163.84     27.75 o
 -11   3   4     3292.82     3200.99     36.34 o
  -9   3   4      370.78      430.04      7.63 o
  -7   3   4      139.47      112.11      3.52 o
  -5   3   4      291.42      207.74      4.33 o
  -3   3   4        1.23       19.81      1.74 o
  -1   3   4      112.03      160.36      3.55 o
   1   3   4      220.86      315.47      5.62 o
   3   3   4     4636.13     4735.11     43.17 o
   5   3   4      501.43      551.44      9.38 o
   7   3   4      146.81      175.56      7.91 o
   9   3   4      236.15      240.70      7.03 o
  11   3   4       18.84       11.99      2.59 o
  13   3   4        0.23       -1.07      2.36 o
  15   3   4      126.66      140.33      6.28 o
  17   3   4     1013.74     1055.22     18.46 o
  19   3   4      127.92      128.00      8.12 o
  21   3   4       41.91       34.19      5.50 o
 -22   4   4      156.28      144.48     20.38 o
 -20   4   4      489.61      477.58     21.57 o
 -18   4   4      166.88      165.48     14.08 o
 -16   4   4       55.48       52.59      6.19 o
 -14   4   4       20.05       18.14      3.72 o
 -12   4   4     2481.46     2439.37     30.42 o
 -10   4   4     2007.09     1931.36     19.72 o
  -8   4   4       75.63       75.32      4.62 o
  -6   4   4     1045.02     1151.48     13.30 o
  -4   4   4     2366.76     2249.82     20.70 o
  -2   4   4     2531.02     2826.68     22.29 o
   0   4   4      306.73      392.17      7.90 o
   2   4   4     1329.73     1334.89     13.73 o
   4   4   4     7456.73     7200.08     62.91 o
   6   4   4     2876.23     2834.56     29.30 o
   8   4   4     2542.41     2540.82     27.74 o
  10   4   4     1400.47     1399.39     17.27 o
  12   4   4      184.32      176.74      6.64 o
  14   4   4       46.14       67.66      4.78 o
  16   4   4      817.73      806.93     13.12 o
  18   4   4      495.15      519.75     15.03 o
  20   4   4       32.10       27.80      5.24 o
 -21   5   4       61.30       50.27     10.99 o
 -19   5   4        1.03       -6.44      6.44 o
 -17   5   4        0.43        2.75      6.19 o
 -15   5   4      230.52      246.70     25.59 o
 -13   5   4        5.35        3.08      3.76 o
 -11   5   4     4426.76     4133.22     55.36 o
  -9   5   4       18.11       21.40      2.49 o
  -7   5   4       15.27       19.18      2.32 o
  -5   5   4      708.23      648.83      8.34 o
  -3   5   4      938.84      782.71      9.99 o
  -1   5   4     1819.72     1985.53     18.38 o
   1   5   4      158.26      191.00      4.65 o
   3   5   4     2092.15     2138.64     20.04 o
   5   5   4      810.06      798.22     10.54 o
   7   5   4      206.41      199.00      5.71 o
   9   5   4        1.70        1.96      2.04 o
  11   5   4       16.09       12.19      3.05 o
  13   5   4      220.68      215.29      7.23 o
  15   5   4      561.91      554.44     11.46 o
  17   5   4      258.80      253.02     14.72 o
  19   5   4      312.51      338.48     16.14 o
 -20   6   4       22.57        4.90      9.74 o
 -18   6   4        0.03       -3.90      8.83 o
 -16   6   4       61.60       75.49     10.23 o
 -14   6   4        0.59        6.44      3.78 o
 -12   6   4      206.29      196.08     10.75 o
 -10   6   4        3.77        1.59      3.50 o
  -8   6   4      477.29      447.80     11.02 o
  -6   6   4      604.63      634.80     13.11 o
  -4   6   4     1295.45     1337.63     17.56 o
  -2   6   4      523.35      522.97      8.07 o
   0   6   4       16.09        9.30      2.28 o
   2   6   4      982.20     1048.74     12.43 o
   4   6   4        1.07        3.30      1.72 o
   6   6   4      936.34      941.97     11.32 o
   8   6   4      441.30      410.83      7.85 o
  10   6   4       36.11       28.66      3.81 o
  12   6   4       25.92       16.09      3.60 o
  14   6   4       80.02       75.42      8.33 o
  16   6   4        0.04        0.08      4.85 o
  18   6   4        1.73        1.43     12.47 o
 -19   7   4       30.43       31.76      9.68 o
 -17   7   4       58.04       75.96     14.95 o
 -15   7   4       70.81       56.22      9.35 o
 -13   7   4       90.88       85.18     11.09 o
 -11   7   4      786.16      743.07     19.28 o
  -9   7   4      723.55      640.62     17.04 o
  -7   7   4        2.88       -0.78      2.56 o
  -5   7   4       64.11       80.87      6.54 o
  -3   7   4        0.96        0.99      3.99 o
  -1   7   4     1050.47     1021.57     15.58 o
   1   7   4     3634.83     3517.43     34.03 o
   3   7   4     3853.07     3724.10     37.00 o
   5   7   4     1957.66     1950.89     20.34 o
   7   7   4      669.76      661.34     10.76 o
   9   7   4      867.37      865.55     15.40 o
  11   7   4      469.96      473.50     11.21 o
  13   7   4       19.43       26.61      5.63 o
  15   7   4      329.56      311.98     14.40 o
  17   7   4      293.94      272.37     16.13 o
 -18   8   4       20.56       33.42      9.45 o
 -16   8   4        3.63        7.59      7.37 o
 -14   8   4      154.77      182.68     15.21 o
 -12   8   4      156.12      169.54     25.82 o
 -10   8   4      344.51      385.99     36.01 o
  -8   8   4      885.55      831.06     24.25 o
  -6   8   4     2273.85     2155.03     30.69 o
  -4   8   4      931.39      962.63     18.15 o
  -2   8   4      305.51      335.76     12.29 o
   0   8   4      453.71      439.98     12.67 o
   2   8   4      685.90      710.22     18.17 o
   4   8   4     1721.53     1667.19     33.61 o
   6   8   4        1.09       -3.28      3.28 o
   8   8   4      330.99      336.52     22.63 o
  10   8   4      410.34      389.02     11.04 o
  12   8   4       97.21       90.43      8.76 o
  14   8   4       14.45       -0.54      4.84 o
  16   8   4      134.79      124.42     14.74 o
 -15   9   4        0.09        9.03      9.51 o
 -13   9   4        0.24        5.63      6.52 o
 -11   9   4       52.10       44.34      8.58 o
  -9   9   4      126.60      101.45     17.66 o
  -7   9   4      414.22      355.54     25.82 o
  -5   9   4      240.25      223.55     29.67 o
  -3   9   4       61.48       54.79      8.80 o
  -1   9   4       17.97       20.13      5.56 o
   1   9   4       84.47       85.12     10.55 o
   3   9   4      159.78      146.10     13.03 o
   5   9   4        0.40       -1.36      5.27 o
   7   9   4       78.62       72.70      8.35 o
   9   9   4      344.11      353.24     26.95 o
  11   9   4       85.53       78.81     20.83 o
  13   9   4      274.86      250.47     32.16 o
 -12  10   4       19.45       26.27     13.59 o
 -10  10   4      102.34      100.55     20.83 o
  -8  10   4        0.20        7.25      9.96 o
  -6  10   4        0.28        7.25      8.61 o
  -4  10   4      187.02      192.49     23.55 o
  -2  10   4       29.96       38.50     12.23 o
   0  10   4        0.45        3.17      8.61 o
   2  10   4        2.03        5.06      5.53 o
   4  10   4        2.00        0.82      6.10 o
   6  10   4       15.79        7.70      6.22 o
   8  10   4       14.78        6.79     14.49 o
  10  10   4       25.94       48.01     19.02 o
  12  10   4        7.36      -15.40     15.40 o
  -9  11   4       44.72       16.76     13.13 o
  -7  11   4       39.51       40.76     15.40 o
  -5  11   4      249.19      187.96     24.91 o
  -3  11   4       33.72       42.57     13.13 o
  -1  11   4        6.36        0.91      7.70 o
   1  11   4       66.86       66.13     14.49 o
   3  11   4      149.00      166.30     21.97 o
   5  11   4       11.66       18.44     10.87 o
   7  11   4       37.02       44.39     20.83 o
   9  11   4       56.40       30.80     19.48 o
  -4  12   4      217.64      218.31     28.08 o
  -2  12   4       65.27       68.84     15.85 o
   0  12   4       18.54       19.93     11.32 o
   2  12   4       94.89      123.65     19.93 o
 -23   1   5       12.89        5.06     16.31 o
 -21   1   5      732.84      784.36     25.77 o
 -19   1   5      354.36      351.41     16.79 o
 -17   1   5       28.59       27.05      7.93 o
 -15   1   5       41.81       64.58      7.96 o
 -13   1   5      810.71      777.33     16.17 o
 -11   1   5       23.89       40.53      2.32 o
  -9   1   5     1371.14     1451.78     18.72 o
  -7   1   5     2781.54     2954.22     34.54 o
  -5   1   5     1041.92     1033.80     11.43 o
  -3   1   5       35.51       48.30      2.59 o
  -1   1   5       45.16       97.03      4.05 o
   1   1   5       12.75        1.28      1.71 o
   3   1   5       42.61       53.11      5.13 o
   5   1   5        1.95        7.61      2.34 o
   7   1   5       88.05      100.65      5.07 o
   9   1   5     2476.25     2461.18     25.54 o
  11   1   5      192.03      172.64      7.19 o
  13   1   5      108.20      112.74      6.33 o
  15   1   5      102.47       97.97      5.52 o
  17   1   5      563.04      587.10     12.51 o
  19   1   5        0.98        1.49      3.31 o
  21   1   5      132.92      148.32      8.81 o
 -22   2   5       96.89       94.06     12.16 o
 -20   2   5      432.73      409.46     27.40 o
 -18   2   5       10.75       10.42      8.83 o
 -16   2   5      248.46      307.50     11.58 o
 -14   2   5     1430.35     1394.67     24.47 o
 -12   2   5      841.05      776.76     15.82 o
 -10   2   5       87.07       79.47      3.29 o
  -8   2   5      506.51      491.29      7.43 o
  -6   2   5     7648.27     7598.01     51.33 o
  -4   2   5        4.38        0.88      1.72 o
  -2   2   5      303.17      316.83      5.40 o
   0   2   5      164.02      124.22      4.72 o
   2   2   5     4364.93     4289.74     56.09 o
   4   2   5      606.08      685.03     10.85 o
   6   2   5     1242.10     1181.86     15.93 o
   8   2   5     1925.13     1910.76     22.77 o
  10   2   5     1179.92     1209.65     16.31 o
  12   2   5        0.12       -1.08      2.70 o
  14   2   5      150.24      183.72      7.32 o
  16   2   5     1082.15     1082.04     15.64 o
  18   2   5      153.03      142.22      7.69 o
  20   2   5       13.43        5.21      4.08 o
 -21   3   5      214.43      206.83     15.79 o
 -19   3   5       35.58       36.82      7.93 o
 -17   3   5       18.07        4.46      5.09 o
 -15   3   5       96.97      119.71      8.26 o
 -13   3   5      114.99      113.14      8.69 o
 -11   3   5     2039.58     1993.05     25.83 o
  -9   3   5      174.88      166.48      5.68 o
  -7   3   5      134.56      110.52      4.70 o
  -5   3   5     3541.31     3487.72     26.46 o
  -3   3   5      266.28      255.41      4.79 o
  -1   3   5      211.85      140.23      3.97 o
   1   3   5     6547.10     7047.20     61.11 o
   3   3   5      302.01      288.96      7.47 o
   5   3   5      145.59      190.57      7.30 o
   7   3   5     2550.12     2738.56     29.40 o
   9   3   5      630.79      640.84     12.03 o
  11   3   5        5.07        9.32      3.19 o
  13   3   5      279.25      289.18      7.71 o
  15   3   5      211.39      248.44      7.65 o
  17   3   5      129.16      139.97      7.47 o
  19   3   5        1.99        0.74      3.78 o
  21   3   5       81.16       86.72      7.76 o
 -22   4   5       60.66       56.16     14.49 o
 -20   4   5       52.63       43.68      9.54 o
 -18   4   5       28.46       39.25      8.77 o
 -16   4   5       11.73       15.28      5.58 o
 -14   4   5      266.40      255.26      8.91 o
 -12   4   5       85.73       90.15      7.71 o
 -10   4   5      487.30      470.46      8.99 o
  -8   4   5      165.93      206.30      5.57 o
  -6   4   5       56.16       60.37      2.98 o
  -4   4   5        3.90        3.61      1.51 o
  -2   4   5       39.91       44.81      2.80 o
   0   4   5      373.46      405.76      6.79 o
   2   4   5       12.10        7.16      1.85 o
   4   4   5      163.87      179.49      5.88 o
   6   4   5      121.06      112.66      5.70 o
   8   4   5      740.93      696.64     12.50 o
  10   4   5        9.57       -1.03      2.19 o
  12   4   5      253.57      241.81      7.44 o
  14   4   5       47.47       50.13      6.02 o
  16   4   5       27.18       21.79      3.89 o
  18   4   5       39.18       20.78      4.64 o
  20   4   5       58.99       55.88      6.43 o
 -21   5   5       67.23       60.51     22.42 o
 -19   5   5       36.19       35.30      9.03 o
 -17   5   5       16.45       13.01      6.63 o
 -15   5   5       97.59      102.32     10.89 o
 -13   5   5      180.74      204.52     10.50 o
 -11   5   5      652.35      637.93     16.44 o
  -9   5   5        1.04        2.72      2.11 o
  -7   5   5     2879.59     2808.71     27.12 o
  -5   5   5     1828.77     1871.80     18.92 o
  -3   5   5      147.92      149.78      4.38 o
  -1   5   5      674.00      599.23      8.60 o
   1   5   5     1625.35     1561.81     16.21 o
   3   5   5     3031.54     3132.95     27.63 o
   5   5   5        3.40        8.13      2.21 o
   7   5   5     2399.00     2273.70     26.32 o
   9   5   5      595.62      554.93     10.92 o
  11   5   5        2.90        2.72      3.95 o
  13   5   5      160.66      175.35      8.69 o
  15   5   5      301.81      292.82     10.96 o
  17   5   5      170.93      159.42     12.32 o
  19   5   5       25.14       31.39      8.06 o
 -20   6   5      164.53      181.46     18.80 o
 -18   6   5        0.44       14.16      7.18 o
 -16   6   5       74.66       80.60     10.89 o
 -14   6   5      289.44      287.77     13.17 o
 -12   6   5      635.11      648.10     17.78 o
 -10   6   5     1818.57     1771.98     31.19 o
  -8   6   5      990.14      970.61     17.43 o
  -6   6   5      746.55      715.67     14.43 o
  -4   6   5       45.31       48.63      4.18 o
  -2   6   5      959.83      854.36     11.84 o
   0   6   5     4145.00     4013.55     33.62 o
   2   6   5     2903.21     2916.41     26.42 o
   4   6   5     3706.28     3584.76     31.47 o
   6   6   5     1668.22     1583.73     18.89 o
   8   6   5     1449.61     1458.57     16.82 o
  10   6   5      171.41      185.81      7.15 o
  12   6   5       47.10       45.65      5.36 o
  14   6   5      134.33      128.52     18.82 o
  16   6   5      371.21      362.50     15.83 o
  18   6   5      148.94      161.94     13.18 o
 -19   7   5        0.22       -4.88      7.35 o
 -17   7   5       31.50       41.07      9.22 o
 -15   7   5       98.34       99.25     28.08 o
 -13   7   5        7.33       10.86      4.71 o
 -11   7   5      385.29      380.43     13.95 o
  -9   7   5      925.20      882.04     30.70 o
  -7   7   5      900.03      882.96     19.02 o
  -5   7   5      700.09      654.07     14.38 o
  -3   7   5        6.58        8.00      2.89 o
  -1   7   5       19.12       19.36      3.54 o
   1   7   5       42.43       48.84      4.14 o
   3   7   5      122.58      134.78      5.33 o
   5   7   5      150.49      136.06      5.58 o
   7   7   5      909.46      855.56     13.76 o
   9   7   5       94.89      114.17      6.76 o
  11   7   5       33.83       33.13      4.46 o
  13   7   5        2.39       -3.44      4.84 o
  15   7   5       15.97       18.05      6.31 o
  17   7   5      103.02      104.90     11.18 o
 -16   8   5       11.09       13.08      7.18 o
 -14   8   5      116.13      117.89     12.80 o
 -12   8   5      135.96      149.31     13.38 o
 -10   8   5       65.00       50.03      8.27 o
  -8   8   5        7.78        7.82      5.22 o
  -6   8   5       71.41       78.48      7.19 o
  -4   8   5      578.15      582.01     13.95 o
  -2   8   5       89.05       80.25      8.11 o
   0   8   5      211.89      223.46     10.43 o
   2   8   5       74.41       62.71      5.60 o
   4   8   5       71.04       73.21      6.89 o
   6   8   5        2.41       -1.23      3.44 o
   8   8   5       53.55       55.56      7.17 o
  10   8   5       21.06       26.53      5.05 o
  12   8   5       69.42       74.39      8.57 o
  14   8   5      285.85      280.18     14.50 o
  16   8   5       28.25       16.31      9.19 o
 -15   9   5      126.79      119.70     14.08 o
 -13   9   5      215.05      208.29     16.63 o
 -11   9   5       86.92       84.74     11.10 o
  -9   9   5        0.02       -6.79      6.79 o
  -7   9   5      309.93      327.46     25.82 o
  -5   9   5      377.47      440.96     19.09 o
  -3   9   5        4.23       15.51      6.11 o
  -1   9   5      174.55      178.00     19.93 o
   1   9   5      425.33      414.43     18.72 o
   3   9   5      179.84      203.88     15.51 o
   5   9   5       10.98        5.95      8.34 o
   7   9   5      258.98      292.64     14.74 o
   9   9   5      225.79      245.53     13.69 o
  11   9   5       66.61       57.97     20.38 o
  13   9   5       31.70       34.42     19.93 o
 -12  10   5      169.46      239.60     29.89 o
 -10  10   5       13.37       23.10     13.13 o
  -8  10   5       80.05       77.90     18.12 o
  -6  10   5      307.38      305.72     29.89 o
  -4  10   5       39.55       54.80     13.59 o
  -2  10   5       22.61       19.02     10.42 o
   0  10   5       92.70      101.45     16.76 o
   2  10   5      186.25      214.50     16.96 o
   4  10   5       59.60       71.52     11.10 o
   6  10   5       19.29       29.59      8.96 o
   8  10   5      119.32      128.06     14.26 o
  10  10   5      122.47      159.88     28.53 o
  -9  11   5       13.26       27.63     14.49 o
  -7  11   5      120.78      108.25     20.38 o
  -5  11   5      234.20      242.77     27.18 o
  -3  11   5       20.82       39.40     13.59 o
  -1  11   5       98.79      103.27     17.66 o
   1  11   5        4.39       14.04     10.42 o
   3  11   5        0.31        9.06      7.68 o
   5  11   5       39.56       47.26     12.91 o
   7  11   5       19.55        0.00     14.95 o
 -22   0   6      189.71      169.85     21.74 o
 -20   0   6      944.21     1037.65     42.12 o
 -18   0   6       15.21        4.98      8.15 o
 -16   0   6        0.60       -5.44      5.44 o
 -14   0   6       42.72       57.52     10.87 o
 -12   0   6      672.76      689.83     28.31 o
 -10   0   6     3356.37     3520.43     43.90 o
  -8   0   6     2268.02     2316.11     26.68 o
  -6   0   6     1782.96     1740.43     21.51 o
  -4   0   6      945.83     1008.07     20.01 o
  -2   0   6     1593.77     1676.74     28.82 o
   0   0   6      412.71      330.81     10.73 o
   2   0   6    10052.58     9827.34    109.18 o
   4   0   6      789.78      837.51     16.95 o
   6   0   6     2728.59     2562.64     36.76 o
   8   0   6     5149.08     5189.87     65.42 o
  10   0   6     4959.62     4861.91     63.39 o
  12   0   6       87.01       69.73      7.53 o
  14   0   6       37.45       50.78      7.38 o
  16   0   6      269.06      297.16     12.94 o
  18   0   6        8.70        1.12      6.25 o
  20   0   6      575.17      545.53     19.06 o
 -23   1   6       12.99       20.94      9.06 o
 -21   1   6       92.22      100.89     11.85 o
 -19   1   6       14.25       -1.06      5.92 o
 -17   1   6      278.37      244.75     17.66 o
 -15   1   6      206.61      266.60     14.95 o
 -13   1   6     1518.46     1403.52     24.02 o
 -11   1   6       26.80       47.46      3.69 o
  -9   1   6      429.27      436.07      6.69 o
  -7   1   6       60.88       64.00      3.26 o
  -5   1   6      908.47      990.28     11.06 o
  -3   1   6     1367.10     1383.09     15.08 o
  -1   1   6      772.16      674.72     10.36 o
   1   1   6     1113.63     1163.06     20.20 o
   3   1   6        9.61        6.54      2.31 o
   5   1   6     1988.57     1991.31     23.13 o
   7   1   6     2521.78     2520.96     26.22 o
   9   1   6      644.17      607.50     11.43 o
  11   1   6        1.32        2.85      2.94 o
  13   1   6      769.97      799.45     15.50 o
  15   1   6      712.40      691.38     12.76 o
  17   1   6      818.52      828.07     23.06 o
  19   1   6       12.29        9.63      4.09 o
  21   1   6       14.79       15.59      5.30 o
 -22   2   6      135.86      149.56     34.20 o
 -20   2   6        0.07       10.32      6.56 o
 -18   2   6       43.93       37.08      7.67 o
 -16   2   6      306.00      272.30     12.83 o
 -14   2   6        1.63        5.41      5.54 o
 -12   2   6       58.98       54.07      5.26 o
 -10   2   6       33.52       38.78      5.38 o
  -8   2   6       12.44       12.41      1.68 o
  -6   2   6     1039.99     1047.67     12.29 o
  -4   2   6      476.76      557.76      8.36 o
  -2   2   6     4869.03     4899.66     42.64 o
   0   2   6     4756.40     5267.24     47.78 o
   2   2   6     1689.72     1934.95     21.87 o
   4   2   6      102.39      124.99      5.67 o
   6   2   6      452.24      404.23      9.13 o
   8   2   6      467.34      481.36     10.62 o
  10   2   6       46.10       59.66      4.95 o
  12   2   6        7.99        6.45      3.13 o
  14   2   6       11.68       11.87      3.44 o
  16   2   6       12.19       11.94      3.62 o
  18   2   6        0.07        2.35      3.38 o
  20   2   6       38.92       34.50      5.30 o
 -21   3   6      239.78      251.17     27.63 o
 -19   3   6        5.03        3.84      6.06 o
 -17   3   6      402.02      381.39     17.02 o
 -15   3   6      453.08      469.73     17.21 o
 -13   3   6      281.90      274.96      9.68 o
 -11   3   6       60.48       49.56      4.66 o
  -9   3   6       62.86       66.31      4.29 o
  -7   3   6     3669.94     3512.50     33.34 o
  -5   3   6      340.45      289.21      7.49 o
  -3   3   6      120.38      137.95      4.33 o
  -1   3   6      378.28      392.18      7.29 o
   1   3   6      362.30      393.36      8.17 o
   3   3   6     1332.80     1434.14     23.34 o
   5   3   6      349.44      343.79      8.34 o
   7   3   6      759.14      718.19     13.84 o
   9   3   6      371.75      327.13      9.05 o
  11   3   6      516.34      542.46     16.38 o
  13   3   6      157.86      164.33      7.16 o
  15   3   6      272.70      272.93      8.93 o
  17   3   6       93.87       83.27      6.18 o
  19   3   6       25.09       26.16      4.67 o
 -20   4   6      293.70      253.64     25.82 o
 -18   4   6        7.98       12.73      9.28 o
 -16   4   6      464.69      454.33     14.58 o
 -14   4   6      575.12      577.14     15.49 o
 -12   4   6      220.78      220.68      8.00 o
 -10   4   6      591.63      541.14     11.80 o
  -8   4   6     6250.14     5841.40     54.07 o
  -6   4   6     4123.18     4117.61     40.12 o
  -4   4   6      311.36      332.66      6.24 o
  -2   4   6      881.49      831.60     11.21 o
   0   4   6     1706.32     1498.70     16.86 o
   2   4   6      527.35      560.50     10.35 o
   4   4   6       71.46       80.35      4.91 o
   6   4   6     1965.80     2013.10     24.20 o
   8   4   6     1426.73     1491.69     20.56 o
  10   4   6      110.61      122.97      8.72 o
  12   4   6      347.71      352.66      9.10 o
  14   4   6      102.33      126.64      7.22 o
  16   4   6       52.46       55.12      5.15 o
  18   4   6        9.15        1.41      4.84 o
 -19   5   6       16.42       14.74      7.72 o
 -17   5   6      249.65      228.72     16.33 o
 -15   5   6      898.09      873.65     26.73 o
 -13   5   6      384.13      350.93     12.98 o
 -11   5   6     1482.10     1436.39     27.25 o
  -9   5   6      305.18      325.24     10.19 o
  -7   5   6     1104.76     1045.10     15.06 o
  -5   5   6      932.59      957.56     14.10 o
  -3   5   6       81.01       77.74      3.87 o
  -1   5   6      278.40      284.45      6.19 o
   1   5   6      229.92      240.62      6.26 o
   3   5   6       35.81       32.74      3.24 o
   5   5   6      356.24      334.48     13.11 o
   7   5   6     2056.10     2071.02     25.48 o
   9   5   6      491.49      441.25     10.88 o
  11   5   6      356.78      356.47      9.00 o
  13   5   6      416.62      405.02     11.14 o
  15   5   6      104.51      112.40      7.39 o
  17   5   6       90.31       80.99     11.30 o
  19   5   6       14.80       -2.03      7.46 o
 -18   6   6       14.29       24.39      8.25 o
 -16   6   6        0.70        1.63      5.60 o
 -14   6   6       31.90       60.39      7.00 o
 -12   6   6      234.41      217.83     12.50 o
 -10   6   6      167.68      173.64     17.44 o
  -8   6   6      124.52      118.63      7.30 o
  -6   6   6      249.44      256.29      8.93 o
  -4   6   6       50.04       49.74      5.06 o
  -2   6   6       36.96       26.08      2.73 o
   0   6   6       60.56       68.38      4.09 o
   2   6   6       62.54       63.49      4.02 o
   4   6   6      983.58      965.46     14.02 o
   6   6   6      477.89      422.81      9.25 o
   8   6   6      277.12      255.25      6.93 o
  10   6   6        0.00        1.41      2.89 o
  12   6   6        7.18        3.00      3.58 o
  14   6   6       87.41       92.04     11.86 o
  16   6   6       16.02       19.82      6.59 o
 -17   7   6        9.99        7.30     12.46 o
 -15   7   6      177.57      174.36     27.85 o
 -13   7   6       84.02       87.39     10.64 o
 -11   7   6       28.48       22.03      5.59 o
  -9   7   6      115.82      134.28      9.99 o
  -7   7   6      560.37      575.45     13.99 o
  -5   7   6        6.40        5.43      3.25 o
  -3   7   6     1735.27     1656.22     25.78 o
  -1   7   6     4047.69     3778.31     37.17 o
   1   7   6     3122.21     3117.43     32.40 o
   3   7   6      493.57      493.13     12.24 o
   5   7   6      157.52      147.03      6.48 o
   7   7   6      565.73      530.91     11.76 o
   9   7   6       65.04       74.47      5.85 o
  11   7   6       31.82       29.18      4.54 o
  13   7   6      300.16      312.07     10.45 o
  15   7   6      150.22      117.28     10.93 o
 -16   8   6      117.38      128.89     14.25 o
 -14   8   6      270.74      286.36     22.19 o
 -12   8   6       24.68       43.96     14.72 o
 -10   8   6        1.21       -4.98      6.79 o
  -8   8   6      584.05      549.91     27.40 o
  -6   8   6      318.96      295.71     11.73 o
  -4   8   6        1.16        4.47      4.90 o
  -2   8   6      459.57      465.63     14.46 o
   0   8   6      198.75      239.61     12.09 o
   2   8   6       36.44       49.36      7.26 o
   4   8   6       17.37       18.34      8.28 o
   6   8   6     1309.01     1249.35     27.24 o
   8   8   6      711.49      702.65     20.04 o
  10   8   6      185.95      183.15     12.31 o
  12   8   6      148.54      160.61     11.99 o
  14   8   6      158.75      174.17     20.66 o
 -13   9   6       28.63       26.37      8.37 o
 -11   9   6      117.29      121.33     12.50 o
  -9   9   6      119.58       99.64     18.12 o
  -7   9   6       64.88       83.79     16.76 o
  -5   9   6       46.93       71.89     10.64 o
  -3   9   6      258.99      205.17     23.10 o
  -1   9   6        2.51        0.91      8.61 o
   1   9   6       80.67       88.84     16.08 o
   3   9   6       27.33       25.39      6.58 o
   5   9   6       13.80       25.28      6.15 o
   7   9   6      300.22      296.97     15.04 o
   9   9   6      369.27      388.77     15.85 o
  11   9   6       48.92       41.67     19.93 o
 -12  10   6       16.46       38.95     14.04 o
 -10  10   6       11.59       10.42     10.42 o
  -8  10   6      117.43      150.37     22.65 o
  -6  10   6       36.59       36.69     13.13 o
  -4  10   6       76.04       71.11     16.31 o
  -2  10   6        1.37        6.79      8.61 o
   0  10   6       57.89       56.62     14.04 o
   2  10   6        0.27        8.61      8.15 o
   4  10   6        7.52       21.15     11.78 o
   6  10   6       29.08       30.27      9.46 o
   8  10   6        0.28       -6.02      6.02 o
  10  10   6        3.49        8.15     16.76 o
  -7  11   6      157.04      218.76     28.53 o
  -5  11   6       41.20       40.76     14.04 o
  -3  11   6        5.81        7.25     11.32 o
  -1  11   6       92.56      126.82     21.29 o
   1  11   6      128.85      130.44     19.93 o
   3  11   6      122.16      155.81     21.29 o
   5  11   6       15.12        5.13     18.57 o
 -21   1   7      118.50      139.60     13.93 o
 -19   1   7        3.72       11.88      6.56 o
 -17   1   7      204.40      205.46     14.73 o
 -15   1   7        0.25       -1.39      7.25 o
 -13   1   7        2.61        2.86      3.38 o
 -11   1   7      766.20      783.43     26.02 o
  -9   1   7      171.45      169.38      4.52 o
  -7   1   7     1413.20     1350.76     15.04 o
  -5   1   7      456.49      450.28      7.81 o
  -3   1   7       66.45       62.39      3.99 o
  -1   1   7       68.84       54.10      3.87 o
   1   1   7      157.23      147.24      5.37 o
   3   1   7      354.58      369.29      8.58 o
   5   1   7     1411.15     1406.44     19.05 o
   7   1   7     2536.96     2411.85     26.25 o
   9   1   7      712.85      725.98     13.10 o
  11   1   7      239.14      247.89      8.49 o
  13   1   7      361.95      394.15     16.24 o
  15   1   7      140.92      132.52      7.78 o
  17   1   7        0.28       -2.82      3.09 o
  19   1   7      363.19      395.04     12.05 o
 -22   2   7      123.30      134.24     14.25 o
 -20   2   7       67.40       49.19     13.81 o
 -18   2   7      435.86      410.94     18.36 o
 -16   2   7      687.41      720.82     22.88 o
 -14   2   7      137.14      161.30     10.37 o
 -12   2   7       67.59       52.95     15.17 o
 -10   2   7      325.94      351.29     17.18 o
  -8   2   7     2636.91     2552.99     22.31 o
  -6   2   7      315.23      325.87      6.65 o
  -4   2   7      228.81      234.43      7.93 o
  -2   2   7     2114.76     2149.41     23.77 o
   0   2   7      765.30      603.39     10.60 o
   2   2   7     1074.97     1196.40     16.48 o
   4   2   7     1137.89     1109.15     16.19 o
   6   2   7     1445.48     1359.44     18.98 o
   8   2   7     1751.74     1753.36     23.18 o
  10   2   7      137.52      166.61      9.01 o
  12   2   7      804.10      834.71     14.93 o
  14   2   7      401.87      417.05     15.38 o
  16   2   7       87.59       90.37      7.08 o
  18   2   7        8.66        5.19      3.80 o
 -21   3   7        0.30       13.59     10.87 o
 -19   3   7        4.64        3.69      6.19 o
 -17   3   7      152.82      175.03     13.73 o
 -15   3   7      273.51      289.10     14.77 o
 -13   3   7      163.99      155.87     11.30 o
 -11   3   7       80.63       86.47      6.86 o
  -9   3   7     1171.44     1106.79     17.46 o
  -7   3   7     1255.04     1112.93     15.74 o
  -5   3   7        7.23       10.74      3.59 o
  -3   3   7     2324.31     2319.92     23.15 o
  -1   3   7     1137.26     1150.64     14.46 o
   1   3   7       10.04       14.30      4.10 o
   3   3   7       97.61       96.09      5.36 o
   5   3   7      387.07      382.09      9.30 o
   7   3   7     1003.15     1000.09     16.11 o
   9   3   7      760.31      691.74     13.66 o
  11   3   7       22.40       20.97      4.08 o
  13   3   7      208.74      218.11      9.49 o
  15   3   7        4.91        9.70      3.91 o
  17   3   7       31.63       29.96      5.43 o
  19   3   7       34.25       33.00      5.34 o
 -20   4   7        0.03        0.91      8.61 o
 -18   4   7       21.76       15.69     13.59 o
 -16   4   7        9.10       16.73      9.74 o
 -14   4   7       64.32       55.07      6.77 o
 -12   4   7       73.78       77.91      9.61 o
 -10   4   7      263.28      236.91      9.26 o
  -8   4   7      473.50      444.48     10.57 o
  -6   4   7     1148.49     1123.84     16.05 o
  -4   4   7       75.02       61.71      3.82 o
  -2   4   7       74.50       66.66      4.07 o
   0   4   7       12.35       12.47      2.45 o
   2   4   7        3.68        2.51      2.24 o
   4   4   7       35.79       20.91      3.42 o
   6   4   7       43.09       47.34      4.65 o
   8   4   7      498.43      449.72     10.79 o
  10   4   7       45.22       41.40      4.73 o
  12   4   7        8.11       -0.35      3.23 o
  14   4   7        3.01       -3.11      3.11 o
  16   4   7        1.96        2.23      3.79 o
  18   4   7       55.38       48.99      6.38 o
 -19   5   7        1.74       -0.22      7.35 o
 -17   5   7      261.16      295.71     17.67 o
 -15   5   7      435.79      454.44     30.80 o
 -13   5   7       61.74       55.07      6.79 o
 -11   5   7       34.38       34.43      5.75 o
  -9   5   7      276.84      278.75     11.48 o
  -7   5   7     1610.60     1594.32     20.71 o
  -5   5   7       12.63       12.33      2.76 o
  -3   5   7     1587.80     1506.34     18.80 o
  -1   5   7     1347.78     1289.78     16.16 o
   1   5   7       63.01       80.62      4.73 o
   3   5   7      595.82      574.53     10.42 o
   5   5   7      585.43      542.52     11.56 o
   7   5   7      873.30      865.09     17.66 o
   9   5   7       83.77       85.59      6.52 o
  11   5   7      445.94      418.41     15.17 o
  13   5   7      221.62      235.41      9.83 o
  15   5   7       57.36       50.95      5.77 o
  17   5   7        8.93        7.87      5.20 o
 -18   6   7      145.56      177.29     35.33 o
 -16   6   7      399.32      404.49     19.36 o
 -14   6   7      260.30      245.89     16.65 o
 -12   6   7       94.34      102.38      8.98 o
 -10   6   7        8.29        6.97      4.32 o
  -8   6   7     1582.57     1527.67     38.76 o
  -6   6   7       24.99       28.95      4.35 o
  -4   6   7     1236.98     1232.29     19.15 o
  -2   6   7     4529.63     4252.05     36.52 o
   0   6   7     1450.48     1487.92     18.28 o
   2   6   7       46.23       60.90      4.50 o
   4   6   7       26.47       31.84      3.54 o
   6   6   7      419.73      447.73      9.88 o
   8   6   7      252.78      246.78      9.52 o
  10   6   7      218.44      205.91      8.57 o
  12   6   7      603.12      636.08     16.32 o
  14   6   7      166.75      193.35     13.39 o
  16   6   7       45.95       31.05      7.50 o
 -17   7   7      167.57      170.66     15.83 o
 -15   7   7       52.43       46.96      9.27 o
 -13   7   7        8.89       11.55      6.41 o
 -11   7   7       24.61       25.08      6.96 o
  -9   7   7        5.24        3.62      9.51 o
  -7   7   7      224.57      219.78     13.32 o
  -5   7   7       38.32       36.91      5.23 o
  -3   7   7      292.50      271.27      8.95 o
  -1   7   7        2.91        5.52      3.03 o
   1   7   7        4.06        0.54      3.25 o
   3   7   7      140.70      125.03      7.66 o
   5   7   7       72.45      106.21      7.41 o
   7   7   7     1261.62     1293.91     19.90 o
   9   7   7      113.70      128.87      7.72 o
  11   7   7       10.70       12.24      3.95 o
  13   7   7      162.07      168.97      9.35 o
  15   7   7        6.22        4.13      8.95 o
 -16   8   7      145.07      143.12     14.32 o
 -14   8   7      188.91      214.00     39.86 o
 -12   8   7      150.64      120.61     14.27 o
 -10   8   7       29.83       29.61      7.40 o
  -8   8   7       50.23       48.66      8.31 o
  -6   8   7        0.27       -4.24      4.24 o
  -4   8   7        2.01        6.63      7.65 o
  -2   8   7       23.20       26.08      7.20 o
   0   8   7       38.55       36.76      6.46 o
   2   8   7       93.73       88.90      9.90 o
   4   8   7       25.91       17.67      5.43 o
   6   8   7      134.83      101.28      9.61 o
   8   8   7      151.91      147.05     14.13 o
  10   8   7       63.10       66.06     12.69 o
  12   8   7        0.32       -7.18      8.20 o
 -13   9   7        0.64        5.13      6.88 o
 -11   9   7        6.33       29.76      8.05 o
  -9   9   7      623.16      651.76     37.59 o
  -7   9   7      181.31      183.89     22.65 o
  -5   9   7        5.50       11.32      9.96 o
  -3   9   7       82.32       69.75     14.95 o
  -1   9   7      338.25      353.28     25.82 o
   1   9   7      127.68      126.82     19.02 o
   3   9   7        2.55        6.20      6.05 o
   5   9   7      171.37      175.44     12.72 o
   7   9   7      220.98      231.53     15.04 o
   9   9   7        9.68        3.37      5.40 o
  11   9   7       34.10       31.83      7.50 o
 -10  10   7       68.48       88.32     18.57 o
  -8  10   7      152.27      158.52     24.00 o
  -6  10   7       52.63       63.41     15.85 o
  -4  10   7        8.79        5.89      9.96 o
  -2  10   7      209.95      158.52     21.29 o
   0  10   7       99.41      145.39     20.83 o
   2  10   7      109.38      133.61     19.93 o
   4  10   7        1.93        4.96      6.93 o
   6  10   7      353.42      365.07     16.72 o
   8  10   7       40.84       35.45     11.13 o
  -3  11   7        1.85       12.68     10.42 o
  -1  11   7       14.19        6.79     10.87 o
   1  11   7        3.27       -2.72      7.70 o
 -20   0   8        3.10       14.95     10.87 o
 -18   0   8      143.11      135.88     18.57 o
 -16   0   8        2.83        2.72      7.70 o
 -14   0   8      588.41      468.32     25.36 o
 -12   0   8      134.29      219.67     17.21 o
 -10   0   8     2579.53     2543.52     45.75 o
  -8   0   8     2357.70     2236.34     31.43 o
  -6   0   8      402.60      355.54     11.64 o
  -4   0   8       46.69       49.41      5.76 o
  -2   0   8      830.08      773.23     19.22 o
   0   0   8       48.58       44.88      5.48 o
   2   0   8       93.62       58.12      6.25 o
   4   0   8     2983.16     2979.09     49.38 o
   6   0   8     3494.69     3350.97     47.97 o
   8   0   8     1173.33     1189.61     29.62 o
  10   0   8     1969.81     2084.87     36.36 o
  12   0   8      677.32      653.15     19.57 o
  14   0   8      124.85      126.49     11.71 o
  16   0   8      128.04      127.85     15.17 o
  18   0   8      319.85      322.82     24.31 o
 -21   1   8        1.18        5.66      7.05 o
 -19   1   8        0.02       -4.59      5.44 o
 -17   1   8      296.07      299.98     16.83 o
 -15   1   8       87.47       90.35     10.08 o
 -13   1   8       74.59       42.09      7.35 o
 -11   1   8       64.52       57.03      9.28 o
  -9   1   8       39.28       37.92      2.97 o
  -7   1   8        2.44       -0.62      1.78 o
  -5   1   8     2916.27     2854.50     27.48 o
  -3   1   8     1448.47     1419.55     18.42 o
  -1   1   8      277.46      291.26      8.43 o
   1   1   8      466.71      484.12     10.11 o
   3   1   8      466.29      444.34     10.24 o
   5   1   8     3783.23     3831.00     37.28 o
   7   1   8     1734.21     1722.25     21.78 o
   9   1   8      141.73      148.37      7.49 o
  11   1   8      385.54      387.91     10.51 o
  13   1   8      421.64      432.02     11.80 o
  15   1   8      134.23      131.63     11.83 o
  17   1   8       13.15        6.17      4.42 o
  19   1   8       18.42       25.08      6.95 o
 -20   2   8        8.91        6.37      9.28 o
 -18   2   8        0.01        5.02      9.28 o
 -16   2   8        1.64       -5.44      5.44 o
 -14   2   8        1.23        4.20      3.55 o
 -12   2   8       12.09       14.78      4.04 o
 -10   2   8        1.12        0.87      4.13 o
  -8   2   8      248.68      230.63      7.36 o
  -6   2   8     2578.66     2462.57     24.75 o
  -4   2   8       24.14       24.98      2.86 o
  -2   2   8       38.83       66.01      4.75 o
   0   2   8      168.91      149.57      8.64 o
   2   2   8       96.91       98.78      5.65 o
   4   2   8      465.04      451.06     10.35 o
   6   2   8       83.74       74.99      5.69 o
   8   2   8      459.26      476.16     12.03 o
  10   2   8      184.52      192.77      8.50 o
  12   2   8       84.57       70.89      6.13 o
  14   2   8       62.49       67.08      6.84 o
  16   2   8       57.36       72.54      6.69 o
  18   2   8       70.62       65.10      6.33 o
 -21   3   8       22.36       17.21     11.32 o
 -19   3   8      159.51      193.90     15.68 o
 -17   3   8      447.78      468.80     19.47 o
 -15   3   8      111.29      137.26     12.12 o
 -13   3   8        2.94        5.14      3.71 o
 -11   3   8      975.61      975.14     20.25 o
  -9   3   8      173.62      180.65      7.76 o
  -7   3   8     1812.85     1737.99     21.95 o
  -5   3   8       42.67       48.00      3.72 o
  -3   3   8     1736.08     1695.92     19.29 o
  -1   3   8     1238.81     1250.29     16.03 o
   1   3   8      541.65      531.92     10.92 o
   3   3   8        2.05       -2.19      2.19 o
   5   3   8      288.34      241.58      8.35 o
   7   3   8       19.45       11.97      3.44 o
   9   3   8       19.89       18.76      7.49 o
  11   3   8     1225.05     1233.37     20.58 o
  13   3   8      211.27      233.09     10.88 o
  15   3   8        4.41        1.98      3.80 o
  17   3   8       57.79       64.25      6.93 o
 -20   4   8        0.68       -1.81      9.06 o
 -18   4   8      392.18      445.22     30.80 o
 -16   4   8      486.33      503.39     20.61 o
 -14   4   8       10.00        2.09      4.52 o
 -12   4   8      820.29      812.39     18.68 o
 -10   4   8     1370.84     1272.31     23.57 o
  -8   4   8     1798.89     1670.87     23.99 o
  -6   4   8      161.70      151.91      6.66 o
  -4   4   8     1080.04     1074.13     14.40 o
  -2   4   8     2700.37     2511.94     25.86 o
   0   4   8       20.02       32.72      3.39 o
   2   4   8      161.87      150.88     13.49 o
   4   4   8      491.88      497.22     12.37 o
   6   4   8       20.34       22.92      3.81 o
   8   4   8      278.41      303.03      9.70 o
  10   4   8      353.18      340.62     11.29 o
  12   4   8      295.97      298.44     11.23 o
  14   4   8        3.56       -0.87      3.45 o
  16   4   8       40.24       31.59      5.56 o
 -19   5   8       22.93       38.05     13.59 o
 -17   5   8      564.59      548.94     22.90 o
 -15   5   8      239.57      206.79     15.85 o
 -13   5   8        3.37       11.37      7.02 o
 -11   5   8      133.22      156.76     25.36 o
  -9   5   8        2.59        5.95      4.57 o
  -7   5   8      255.11      273.76      8.78 o
  -5   5   8      493.75      456.25     10.30 o
  -3   5   8     1388.43     1298.90     16.54 o
  -1   5   8      301.65      295.79      9.38 o
   1   5   8        3.27        3.03      3.31 o
   3   5   8       21.95       28.60      3.46 o
   5   5   8        1.89        0.44      2.87 o
   7   5   8      109.97      129.35      7.94 o
   9   5   8       31.77       18.62      4.31 o
  11   5   8       34.71       37.18      5.51 o
  13   5   8      182.26      201.17     14.08 o
  15   5   8        3.49        0.72      4.00 o
 -18   6   8       33.91       47.58     19.02 o
 -16   6   8       41.00       18.38      7.48 o
 -14   6   8       23.49       10.28     14.04 o
 -12   6   8       45.70       37.22      5.92 o
 -10   6   8        0.02        1.71      4.08 o
  -8   6   8       66.30       46.49      6.39 o
  -6   6   8      161.03      137.18     16.99 o
  -4   6   8      348.84      332.53     20.66 o
  -2   6   8       11.14       14.43      3.84 o
   0   6   8       62.41       74.34      4.92 o
   2   6   8      645.29      571.60     11.12 o
   4   6   8      433.44      423.24     11.52 o
   6   6   8      458.56      421.13     10.66 o
   8   6   8        0.29       -0.94      5.95 o
  10   6   8        5.98        6.54      4.90 o
  12   6   8        4.90        6.85      4.68 o
  14   6   8       26.11       29.81      6.38 o
 -15   7   8      183.02      205.12     16.62 o
 -13   7   8       10.82        7.45      6.31 o
 -11   7   8       62.92       59.72     18.80 o
  -9   7   8      595.32      596.04     36.23 o
  -7   7   8        2.95        4.27      5.09 o
  -5   7   8      486.47      456.13     14.92 o
  -3   7   8      810.31      787.41     17.31 o
  -1   7   8      685.44      641.01     15.44 o
   1   7   8        4.80        0.20      3.60 o
   3   7   8       50.02       44.92      5.56 o
   5   7   8        4.47        6.04      3.61 o
   7   7   8       14.83       17.23      4.91 o
   9   7   8      596.34      589.07     14.11 o
  11   7   8      314.60      316.09     10.93 o
  13   7   8      313.67      313.25     11.87 o
 -14   8   8        0.94        2.19      6.19 o
 -12   8   8       29.43       31.03     10.87 o
 -10   8   8       19.45       24.87      7.67 o
  -8   8   8       98.77       59.29      9.74 o
  -6   8   8      144.79      156.42     12.94 o
  -4   8   8      260.86      309.37     15.45 o
  -2   8   8      680.67      682.01     18.66 o
   0   8   8        1.74        1.60      5.42 o
   2   8   8      227.89      208.39     16.75 o
   4   8   8      653.30      589.56     19.07 o
   6   8   8     1119.78     1168.68     46.26 o
   8   8   8       92.20       79.81      9.71 o
  10   8   8       79.83       77.57      9.89 o
  12   8   8      261.33      275.74     17.14 o
 -11   9   8       25.11       19.74     12.91 o
  -9   9   8       33.21       57.80     10.55 o
  -7   9   8       65.62       68.39     16.31 o
  -5   9   8       20.29       19.02     10.87 o
  -3   9   8       25.64       28.53     11.78 o
  -1   9   8        7.82       25.36     10.87 o
   1   9   8       10.14        1.55      8.83 o
   3   9   8       37.05       35.98      8.01 o
   5   9   8      225.19      294.22     15.81 o
   7   9   8      145.77      146.43     12.41 o
   9   9   8        0.61       -4.83      9.89 o
  -8  10   8       86.03       82.43     18.12 o
  -6  10   8        6.79        9.96     10.87 o
  -4  10   8        2.01       11.32      9.96 o
  -2  10   8        7.11        6.79      9.51 o
   0  10   8       22.89       46.65     13.59 o
   2  10   8        1.32       15.85      9.96 o
   4  10   8        0.62       -7.66     15.40 o
   6  10   8       27.02       19.17      6.99 o
 -19   1   9       50.38       75.26     11.15 o
 -17   1   9       79.93       70.05     10.08 o
 -15   1   9       23.77       30.15      7.37 o
 -13   1   9      128.67      158.51     12.33 o
 -11   1   9      440.97      453.42     13.35 o
  -9   1   9      332.35      300.54      8.46 o
  -7   1   9     1009.10     1005.13     12.87 o
  -5   1   9      327.01      335.65      7.83 o
  -3   1   9      871.30      867.97     14.24 o
  -1   1   9      280.21      288.29     10.85 o
   1   1   9      337.36      329.77      8.99 o
   3   1   9     1186.88     1072.44     17.21 o
   5   1   9     2007.79     1964.20     24.01 o
   7   1   9       29.09       25.68      4.15 o
   9   1   9       99.04      102.41      6.82 o
  11   1   9     1084.09     1113.40     27.33 o
  13   1   9        0.97       -3.55      3.87 o
  15   1   9      145.72      159.20     10.71 o
  17   1   9      183.70      186.67     18.98 o
 -20   2   9      133.82      158.66     40.31 o
 -18   2   9      246.02      270.30     18.22 o
 -16   2   9      178.56      188.78     14.83 o
 -14   2   9       79.84       62.51     10.64 o
 -12   2   9      260.14      290.43     13.11 o
 -10   2   9      776.51      741.85     21.57 o
  -8   2   9       37.60       33.91      4.03 o
  -6   2   9        0.25       -1.85      3.17 o
  -4   2   9     2869.61     2686.78     27.44 o
  -2   2   9     1417.61     1409.62     19.54 o
   0   2   9       39.48       29.67      4.42 o
   2   2   9      752.08      737.79     13.82 o
   4   2   9      895.23      854.07     15.31 o
   6   2   9      345.84      328.99      9.78 o
   8   2   9        7.72        7.78      3.30 o
  10   2   9     1844.08     1872.43     26.83 o
  12   2   9      295.00      302.15     20.53 o
  14   2   9        0.15       -1.37      4.16 o
  16   2   9      147.67      163.04     11.10 o
 -19   3   9       97.71      113.68     18.57 o
 -17   3   9      434.45      473.47     20.18 o
 -15   3   9        0.95        0.91      5.22 o
 -13   3   9      411.62      410.69     21.48 o
 -11   3   9      230.44      227.59     19.06 o
  -9   3   9       84.75       72.17      6.61 o
  -7   3   9      126.73      124.89      6.67 o
  -5   3   9     1765.81     1720.25     27.85 o
  -3   3   9      140.84      152.11      6.43 o
  -1   3   9        0.43       -0.94      2.09 o
   1   3   9      310.55      302.67      9.25 o
   3   3   9       11.49       13.92      3.93 o
   5   3   9       21.34       25.89      4.34 o
   7   3   9       33.18       27.32      6.05 o
   9   3   9       59.73       75.23      6.92 o
  11   3   9      244.60      266.13     10.93 o
  13   3   9       61.17       76.05      7.66 o
  15   3   9        2.31       -1.08      4.34 o
  17   3   9        7.02        5.73      4.66 o
 -18   4   9        0.27        0.00      9.06 o
 -16   4   9        0.97        6.20     10.64 o
 -14   4   9        0.33       -0.54      5.44 o
 -12   4   9        5.97        8.45      4.17 o
 -10   4   9      183.50      157.77      9.66 o
  -8   4   9        1.95        4.70      4.41 o
  -6   4   9      214.79      207.81     11.20 o
  -4   4   9       19.21       20.20      3.28 o
  -2   4   9        1.24        0.86      2.45 o
   0   4   9       11.88        3.26      2.52 o
   2   4   9      132.40      112.06      6.55 o
   4   4   9      554.20      521.38     12.22 o
   6   4   9        4.99       -0.33      2.96 o
   8   4   9       19.19       14.91      5.30 o
  10   4   9        1.19       -0.80      3.35 o
  12   4   9       39.67       23.29      5.43 o
  14   4   9       12.97        8.81      5.00 o
  16   4   9       20.33       11.49      6.81 o
 -17   5   9      139.32      157.59     15.19 o
 -15   5   9       17.91       14.46     10.19 o
 -13   5   9      121.22      126.26     12.94 o
 -11   5   9      389.40      407.32     17.93 o
  -9   5   9       29.40       31.25      7.20 o
  -7   5   9      224.88      238.46      8.01 o
  -5   5   9      538.46      507.68     15.67 o
  -3   5   9      724.45      719.01     13.77 o
  -1   5   9       38.83       31.98      3.71 o
   1   5   9      548.43      518.28     10.69 o
   3   5   9      484.00      459.06     10.29 o
   5   5   9      284.93      268.39      9.76 o
   7   5   9       14.87       14.52      4.90 o
   9   5   9       59.45       50.12      6.23 o
  11   5   9      145.63      164.89     10.46 o
  13   5   9      113.94      104.29      8.21 o
  15   5   9        2.58        4.19      4.38 o
 -16   6   9      281.76      338.57     20.18 o
 -14   6   9       62.40       75.34     11.05 o
 -12   6   9      342.29      330.29     17.13 o
 -10   6   9      190.63      200.70     14.96 o
  -8   6   9        0.56        0.06      5.09 o
  -6   6   9      530.35      516.47     13.91 o
  -4   6   9      567.65      609.29     15.25 o
  -2   6   9      984.25      941.34     19.29 o
   0   6   9       52.86       41.14      4.20 o
   2   6   9      169.52      173.15      8.02 o
   4   6   9       77.00       78.14      5.94 o
   6   6   9        4.42        8.15      3.39 o
   8   6   9      109.43      104.31      7.83 o
  10   6   9      489.75      524.69     14.90 o
  12   6   9      439.30      479.13     18.35 o
  14   6   9      123.51      122.89     10.38 o
 -15   7   9       11.27        7.90     13.81 o
 -13   7   9       10.52       10.85      6.56 o
 -11   7   9       12.31       12.44     13.13 o
  -9   7   9        0.97        1.81      5.44 o
  -7   7   9       13.98       23.55     11.10 o
  -5   7   9       73.35       97.04     12.94 o
  -3   7   9      198.36      193.91     11.98 o
  -1   7   9       61.85       41.06      6.09 o
   1   7   9      261.57      225.75     10.85 o
   3   7   9      281.68      314.47     11.32 o
   5   7   9      492.28      548.10     15.12 o
   7   7   9       54.06       65.54      7.41 o
   9   7   9        1.12        4.15      3.57 o
  11   7   9       42.06       44.78      5.93 o
 -12   8   9       12.78       10.22     18.12 o
 -10   8   9       21.74       16.47      6.88 o
  -8   8   9       13.27        6.73      9.96 o
  -6   8   9      218.28      189.21     18.34 o
  -4   8   9      100.35      102.74     12.68 o
  -2   8   9        0.33        1.46      4.51 o
   0   8   9        5.72        4.62      6.51 o
   2   8   9        3.14       -4.85      4.98 o
   4   8   9       14.77       10.93      6.74 o
   6   8   9        4.94       -4.38     12.56 o
   8   8   9        0.74        2.23      5.45 o
  10   8   9        3.80       -2.12     10.32 o
  -9   9   9      207.23      210.55     17.60 o
  -7   9   9       23.76        0.00      9.06 o
  -5   9   9       74.91       52.09     14.95 o
  -3   9   9      216.39      290.78     29.89 o
  -1   9   9       24.90       28.53     12.23 o
   1   9   9       25.48       15.30      7.47 o
   3   9   9       88.39       76.52     11.52 o
   5   9   9       35.77       53.84      8.95 o
   7   9   9       57.31       61.61      9.31 o
  -4  10   9      313.69      366.87     35.33 o
  -2  10   9      210.63      199.29     26.72 o
   0  10   9        2.15        9.51     10.42 o
   2  10   9       30.33       39.86     14.04 o
 -18   0  10      141.61      178.90     22.65 o
 -16   0  10       77.62       86.06     16.31 o
 -14   0  10      228.87      262.70     23.55 o
 -12   0  10      602.90      664.44     31.25 o
 -10   0  10      682.79      622.77     28.99 o
  -8   0  10      148.69      120.74      7.22 o
  -6   0  10      738.75      681.75     17.32 o
  -4   0  10     2200.36     2154.09     34.80 o
  -2   0  10      492.57      523.69     15.50 o
   0   0  10     2976.05     2902.21     43.75 o
   2   0  10     3971.05     3920.95     55.49 o
   4   0  10     1011.92      954.25     29.66 o
   6   0  10        0.82       -5.36      9.48 o
   8   0  10      451.94      403.97     29.21 o
  10   0  10     1966.20     1997.98     44.39 o
  12   0  10      109.71       92.91     11.41 o
  14   0  10      321.16      351.50     30.35 o
  16   0  10      255.01      265.20     20.05 o
 -19   1  10      120.63      157.53     16.76 o
 -17   1  10       23.31       13.36      7.05 o
 -15   1  10       43.49       59.55      9.76 o
 -13   1  10      141.04      153.70     13.12 o
 -11   1  10        0.32       -5.44      5.44 o
  -9   1  10       95.30       93.84      6.09 o
  -7   1  10       61.27       58.03      3.97 o
  -5   1  10     2180.78     2201.70     24.39 o
  -3   1  10      617.88      616.04     14.45 o
  -1   1  10        7.43        7.25      4.08 o
   1   1  10      657.84      658.47     13.49 o
   3   1  10      357.13      335.27      9.66 o
   5   1  10       11.81       10.27      3.44 o
   7   1  10       23.06       30.57      4.88 o
   9   1  10      126.00      120.96      8.64 o
  11   1  10      842.48      830.07     19.33 o
  13   1  10      101.36       91.95      8.63 o
  15   1  10       82.99       99.53      9.54 o
 -18   2  10       21.11       37.09      9.27 o
 -16   2  10       39.51       41.03      8.16 o
 -14   2  10       19.76       27.91      7.07 o
 -12   2  10       27.22       32.98      6.71 o
 -10   2  10      469.05      444.19     17.40 o
  -8   2  10        2.48        3.88      4.59 o
  -6   2  10       38.28       38.90      3.86 o
  -4   2  10      186.42      197.42      7.15 o
  -2   2  10      476.02      453.31     10.89 o
   0   2  10       64.78       63.47      5.27 o
   2   2  10      109.67      110.82      6.86 o
   4   2  10      363.04      367.05     10.52 o
   6   2  10       16.85       11.14      3.89 o
   8   2  10        0.39       -2.99      3.16 o
  10   2  10      202.64      199.37     11.18 o
  12   2  10      132.61      135.97     16.34 o
  14   2  10       88.12       84.99      8.57 o
  16   2  10       28.53       35.62      9.17 o
 -17   3  10       80.48       67.27     10.32 o
 -15   3  10        6.95       -2.68      5.10 o
 -13   3  10      245.84      280.77     15.63 o
 -11   3  10      527.92      499.07     15.23 o
  -9   3  10       65.15       65.70      6.02 o
  -7   3  10      222.01      229.98      8.39 o
  -5   3  10      584.24      603.17     12.79 o
  -3   3  10      882.20      869.87     13.99 o
  -1   3  10       83.17       90.45      5.59 o
   1   3  10      545.13      516.28     12.04 o
   3   3  10      343.88      334.93      9.99 o
   5   3  10      174.38      175.92      9.32 o
   7   3  10      297.08      299.13     19.94 o
   9   3  10      205.20      195.56     10.74 o
  11   3  10      209.00      203.26     11.37 o
  13   3  10        0.16       -2.81      6.54 o
  15   3  10       62.99       59.27      7.75 o
 -18   4  10       66.67       72.92     16.76 o
 -16   4  10       21.83       16.76     12.23 o
 -14   4  10      710.28      728.47     25.10 o
 -12   4  10      695.80      678.54     18.27 o
 -10   4  10      335.02      311.39     12.22 o
  -8   4  10      105.36      121.05      7.72 o
  -6   4  10      287.07      309.79     12.05 o
  -4   4  10      526.16      532.10     12.17 o
  -2   4  10      190.08      197.18      7.53 o
   0   4  10      253.27      254.81      7.97 o
   2   4  10      467.47      456.52     14.68 o
   4   4  10      129.56      149.18      8.58 o
   6   4  10      126.79      124.44      8.21 o
   8   4  10       60.76       64.60      6.79 o
  10   4  10      219.24      229.45     11.63 o
  12   4  10       66.71       72.39      7.63 o
  14   4  10        0.41       -3.77      4.55 o
 -17   5  10       60.99       87.87     17.66 o
 -15   5  10      102.31      143.12     14.09 o
 -13   5  10      180.71      217.26     16.17 o
 -11   5  10        8.02       18.63      7.25 o
  -9   5  10       13.04        6.11     11.55 o
  -7   5  10      519.67      493.98     24.48 o
  -5   5  10      553.91      494.49     13.85 o
  -3   5  10      329.88      324.31      9.72 o
  -1   5  10      444.48      419.53     10.01 o
   1   5  10       74.22       64.32      5.43 o
   3   5  10        5.93        2.32      3.06 o
   5   5  10       57.38       68.55      6.47 o
   7   5  10        3.71        4.01      3.78 o
   9   5  10       10.13        6.74      4.56 o
  11   5  10       41.09       37.27      8.30 o
  13   5  10       43.59       43.38      6.81 o
 -14   6  10        2.26        2.75     20.16 o
 -12   6  10       16.75       10.69      6.34 o
 -10   6  10       27.85       14.13      6.56 o
  -8   6  10        3.64        3.14      5.42 o
  -6   6  10      142.60      119.15     10.18 o
  -4   6  10       24.10       23.46      7.13 o
  -2   6  10       58.26       48.19     10.10 o
   0   6  10        0.39       -2.97      2.97 o
   2   6  10       25.32       14.18      3.82 o
   4   6  10       12.18       11.63      4.29 o
   6   6  10        0.08       -2.82      2.82 o
   8   6  10       34.27       47.19      6.12 o
  10   6  10       15.54       10.19      5.01 o
  12   6  10        5.48       -1.89      4.54 o
 -13   7  10       55.93       57.61     25.14 o
 -11   7  10        0.05       10.58     14.04 o
  -9   7  10       21.74       31.58      7.93 o
  -7   7  10       41.90       44.89      8.37 o
  -5   7  10      226.60      222.56     13.49 o
  -3   7  10       11.66       16.40      6.81 o
  -1   7  10       64.59       73.02      8.18 o
   1   7  10      181.25      158.62     11.26 o
   3   7  10       30.82       45.90      6.11 o
   5   7  10       20.19       18.66      4.99 o
   7   7  10       62.46       65.02      9.27 o
   9   7  10      695.91      675.85     27.72 o
 -10   8  10        9.87        2.65     14.95 o
  -8   8  10        5.35        6.25      6.06 o
  -6   8  10      237.20      271.65     33.97 o
  -4   8  10      321.03      337.37     17.80 o
  -2   8  10       76.13       74.30      8.60 o
   0   8  10      161.10      145.30     15.01 o
   2   8  10      322.83      330.24     18.90 o
   4   8  10      129.33      129.93     11.99 o
   6   8  10       12.43        2.79      7.14 o
   8   8  10       56.19       45.52     12.12 o
  -7   9  10       16.09        9.96      9.96 o
  -5   9  10       17.98       28.53     13.13 o
  -3   9  10        2.96       -7.25      7.25 o
  -1   9  10       84.15       87.50     15.85 o
   1   9  10      217.42      216.02     18.86 o
   3   9  10      115.00      110.62     14.40 o
 -17   1  11        2.07        5.44      6.73 o
 -15   1  11       77.64      100.02     14.27 o
 -13   1  11      420.42      488.97     20.32 o
 -11   1  11      292.02      298.34     15.65 o
  -9   1  11        0.48        0.00      3.57 o
  -7   1  11      224.05      220.65      7.38 o
  -5   1  11      315.59      328.25      8.79 o
  -3   1  11      146.83      126.60      7.17 o
  -1   1  11      746.32      685.78     13.38 o
   1   1  11     1513.94     1480.26     20.94 o
   3   1  11      289.13      285.86     10.44 o
   5   1  11       27.48       34.51      5.39 o
   7   1  11      265.68      286.16     11.46 o
   9   1  11       25.69       17.94      4.95 o
  11   1  11       44.79       62.27      7.34 o
  13   1  11      274.04      291.37     14.52 o
 -18   2  11       63.19       79.18     11.66 o
 -16   2  11        2.51       -5.74      5.74 o
 -14   2  11      609.62      639.72     28.53 o
 -12   2  11      307.17      322.46     16.62 o
 -10   2  11        0.64        1.06      3.91 o
  -8   2  11      461.44      493.41     12.19 o
  -6   2  11      211.52      208.60      8.48 o
  -4   2  11     1552.62     1514.36     20.01 o
  -2   2  11      119.34      110.54      6.75 o
   0   2  11      736.24      739.85     14.99 o
   2   2  11      835.71      860.21     17.91 o
   4   2  11        0.02       -1.01      3.28 o
   6   2  11      144.35      133.17      8.66 o
   8   2  11      396.53      373.08     13.12 o
  10   2  11      223.92      221.19     12.12 o
  12   2  11       13.44        9.00      4.97 o
  14   2  11      246.75      231.03     13.40 o
 -17   3  11        0.92       -3.30      7.02 o
 -15   3  11       81.06       96.73     11.80 o
 -13   3  11      147.61      132.51     12.62 o
 -11   3  11        3.94        3.05      5.58 o
  -9   3  11       60.21       58.64      6.05 o
  -7   3  11      125.72      125.67      8.95 o
  -5   3  11       12.47       11.26      3.93 o
  -3   3  11       64.03       61.50      5.31 o
  -1   3  11        6.75        6.40      2.97 o
   1   3  11      363.93      363.93     11.32 o
   3   3  11       13.29       19.81      4.22 o
   5   3  11        1.85        0.06      3.52 o
   7   3  11        1.94        6.94      4.31 o
   9   3  11      117.67      130.40     14.58 o
  11   3  11      243.89      248.34     13.03 o
  13   3  11        4.13       -7.88      9.28 o
 -16   4  11        0.21       -0.91      9.06 o
 -14   4  11       15.68       25.67      7.07 o
 -12   4  11       19.49       15.40      9.51 o
 -10   4  11       61.98       66.29      9.68 o
  -8   4  11        0.98        6.24      3.72 o
  -6   4  11       16.04       12.84      3.62 o
  -4   4  11        8.78        9.19      3.52 o
  -2   4  11      151.87      139.66      7.46 o
   0   4  11       80.74       75.85      9.26 o
   2   4  11      121.95      107.62      7.69 o
   4   4  11       14.42        6.02      3.83 o
   6   4  11       28.60       30.26      5.26 o
   8   4  11        4.31       -3.69      3.69 o
  10   4  11        4.36        3.51      4.40 o
  12   4  11       58.62       37.18      6.68 o
 -15   5  11       81.37      103.78     12.46 o
 -13   5  11      282.71      332.39     27.18 o
 -11   5  11        3.11        4.10      6.24 o
  -9   5  11       56.14       47.62     12.23 o
  -7   5  11      190.98      160.23     11.28 o
  -5   5  11      345.67      367.43     10.74 o
  -3   5  11        0.34        0.19      3.21 o
  -1   5  11       33.72       33.09      5.76 o
   1   5  11      233.43      226.43      9.40 o
   3   5  11       95.48      106.89      7.27 o
   5   5  11        2.40        7.60      5.23 o
   7   5  11       61.26       55.24      6.66 o
   9   5  11      253.96      285.67     13.60 o
  11   5  11       51.22       58.18      7.63 o
 -14   6  11       97.50      108.25     18.12 o
 -12   6  11        9.36        1.36      7.25 o
 -10   6  11       55.84       66.66     10.23 o
  -8   6  11       72.40       74.13     10.40 o
  -6   6  11      374.60      393.01     15.73 o
  -4   6  11       51.74       50.27      7.39 o
  -2   6  11        3.20        0.78      4.88 o
   0   6  11      187.62      210.05     21.43 o
   2   6  11      265.39      285.53     16.46 o
   4   6  11        0.48        2.28      3.32 o
   6   6  11       24.64       18.29      4.51 o
   8   6  11      485.87      525.23     14.41 o
  10   6  11      481.85      485.14     17.65 o
 -11   7  11        0.05       -5.74      5.74 o
  -9   7  11        1.01        0.00      5.44 o
  -7   7  11      129.69      137.08     19.70 o
  -5   7  11      118.56      123.73     10.86 o
  -3   7  11       11.27       16.61      5.71 o
  -1   7  11       22.00       40.65      7.13 o
   1   7  11      238.04      225.93     18.34 o
   3   7  11       39.64       39.63      5.96 o
   5   7  11        0.54       -2.30      5.04 o
   7   7  11       19.92       32.83     12.22 o
  -8   8  11       21.72       20.71     10.42 o
  -6   8  11       41.88       41.91      9.35 o
  -4   8  11       16.49       20.94      7.28 o
  -2   8  11      124.12      142.50     11.73 o
   0   8  11        2.24       -0.18      6.88 o
   2   8  11       11.66        5.89      6.73 o
   4   8  11        0.19        3.17      7.37 o
 -16   0  12       57.36       65.67     14.95 o
 -14   0  12      374.74      462.89     30.80 o
 -12   0  12       95.71       73.37     14.95 o
 -10   0  12       46.53       64.32     13.59 o
  -8   0  12      480.08      469.15     30.80 o
  -6   0  12        7.91        7.39      4.66 o
  -4   0  12        3.04       -1.46      4.24 o
  -2   0  12     1792.62     1838.53     39.71 o
   0   0  12     2262.36     2212.47     45.62 o
   2   0  12      794.95      855.77     26.24 o
   4   0  12       87.63       75.71     11.78 o
   6   0  12      273.71      268.73     17.99 o
   8   0  12       59.06       61.70     10.55 o
  10   0  12       18.99        9.44     16.53 o
  12   0  12        0.85        0.78      8.05 o
 -15   1  12      111.84      116.51     14.72 o
 -13   1  12      284.64      306.36     17.99 o
 -11   1  12       13.93       20.32      7.35 o
  -9   1  12      128.17      132.55      9.70 o
  -7   1  12      150.14      155.71      7.83 o
  -5   1  12        3.25        3.89      2.94 o
  -3   1  12      241.59      215.72     12.36 o
  -1   1  12      201.26      195.25     13.47 o
   1   1  12       75.00       78.27      7.05 o
   3   1  12      176.30      168.50      9.85 o
   5   1  12      448.95      454.85     13.96 o
   7   1  12      334.93      364.37     13.38 o
   9   1  12       43.68       46.26      6.94 o
  11   1  12        9.51       18.26      5.67 o
 -16   2  12       64.88       67.25     11.09 o
 -14   2  12       43.76       37.86      9.41 o
 -12   2  12      139.42      171.21     14.83 o
 -10   2  12       26.89       20.37      6.30 o
  -8   2  12       28.22       23.86      4.62 o
  -6   2  12      101.73       82.85      6.44 o
  -4   2  12       23.88       22.65      4.17 o
  -2   2  12      138.14      151.75      8.82 o
   0   2  12        0.07       -0.59      3.44 o
   2   2  12        0.00        0.22      3.69 o
   4   2  12        3.74        4.56      3.92 o
   6   2  12        0.66       -1.91      3.99 o
   8   2  12       41.30       44.61      6.64 o
  10   2  12       24.41       15.11      5.55 o
  12   2  12       90.75       86.40      8.78 o
 -15   3  12       43.78       25.08      8.16 o
 -13   3  12      164.26      164.25     14.44 o
 -11   3  12       27.19       27.08      6.26 o
  -9   3  12      265.58      291.38     12.03 o
  -7   3  12      508.08      509.20     14.06 o
  -5   3  12      357.89      376.46     12.00 o
  -3   3  12       35.12       39.29      4.67 o
  -1   3  12      414.68      405.24     11.25 o
   1   3  12      276.13      270.27     11.39 o
   3   3  12       40.18       32.95      5.41 o
   5   3  12       96.46       87.94     11.05 o
   7   3  12       71.97       70.29      7.41 o
   9   3  12       74.70       80.80      8.29 o
  11   3  12        5.06       -4.13      4.13 o
 -14   4  12      253.18      287.15     28.53 o
 -12   4  12       16.47       22.19      7.69 o
 -10   4  12      140.88      126.85      9.96 o
  -8   4  12      106.97      125.10      9.31 o
  -6   4  12      308.61      337.72     11.79 o
  -4   4  12       26.38       31.15      5.11 o
  -2   4  12      215.58      233.26     12.75 o
   0   4  12      336.67      371.45     10.95 o
   2   4  12      643.63      635.98     16.22 o
   4   4  12        0.06        4.09      3.96 o
   6   4  12       17.57       17.57      4.90 o
   8   4  12      228.34      254.40     13.26 o
  10   4  12      103.95      111.31      9.67 o
 -13   5  12       72.04       64.85     11.02 o
 -11   5  12       51.57       54.82      9.93 o
  -9   5  12       36.28       40.02      8.65 o
  -7   5  12      239.03      236.59     14.20 o
  -5   5  12      159.45      149.67     11.51 o
  -3   5  12       82.97       70.92      6.86 o
  -1   5  12        0.93        6.43      3.99 o
   1   5  12       74.74       71.91      6.27 o
   3   5  12        1.39       -1.84      3.56 o
   5   5  12       32.86       24.31      5.42 o
   7   5  12       36.05       53.77      6.94 o
   9   5  12      212.93      241.57     13.28 o
 -10   6  12       12.13       11.08      9.96 o
  -8   6  12        0.40        6.34     16.76 o
  -6   6  12       46.62       75.89      9.03 o
  -4   6  12        2.35        1.53      4.50 o
  -2   6  12       14.04       18.01      5.57 o
   0   6  12        0.20        5.85      4.56 o
   2   6  12       28.32       17.19      4.94 o
   4   6  12        9.24        3.53      4.27 o
   6   6  12       32.68       38.22      5.59 o
  -7   7  12       68.44       66.30     11.02 o
  -5   7  12       64.24       94.64     10.29 o
  -3   7  12        0.90       11.92      5.65 o
  -1   7  12       69.45       68.76      9.00 o
   1   7  12      191.00      216.84     16.95 o
   3   7  12        0.26        1.36      4.93 o
 -13   1  13      143.83      147.58     16.53 o
 -11   1  13       45.83       38.60      9.09 o
  -9   1  13      251.64      262.62     17.77 o
  -7   1  13       66.11       64.35      9.74 o
  -5   1  13       69.72       69.16      5.86 o
  -3   1  13      168.45      202.94     10.63 o
  -1   1  13      620.93      577.94     15.48 o
   1   1  13       31.49       27.91      5.48 o
   3   1  13       17.17       16.88      5.00 o
   5   1  13      128.57      133.31      9.72 o
   7   1  13        0.91        1.90      6.28 o
   9   1  13       12.77        5.48      4.97 o
 -14   2  13      100.98       81.50     12.16 o
 -12   2  13        0.81       -3.89      5.87 o
 -10   2  13      295.31      325.53     34.20 o
  -8   2  13      300.13      328.62     11.86 o
  -6   2  13       47.07       40.63      5.58 o
  -4   2  13       51.34       41.80      5.53 o
  -2   2  13      269.02      297.90     10.15 o
   0   2  13      260.29      260.62     11.90 o
   2   2  13       30.80       29.71      5.75 o
   4   2  13      366.18      386.27     13.69 o
   6   2  13      221.84      222.65     12.42 o
   8   2  13       49.30       36.05      6.62 o
  10   2  13        0.90       -6.42      6.42 o
 -13   3  13       26.52       26.52      8.45 o
 -11   3  13      100.85       92.70     11.66 o
  -9   3  13       75.85       85.30      7.60 o
  -7   3  13       74.51       81.90      7.30 o
  -5   3  13        2.94       -2.28      3.27 o
  -3   3  13        2.04       -2.63      3.48 o
  -1   3  13      152.14      182.14      9.39 o
   1   3  13      204.53      210.42     11.38 o
   3   3  13        1.50       -2.10      6.21 o
   5   3  13      128.76      126.77      9.55 o
   7   3  13       80.83       92.41      8.48 o
   9   3  13       49.87       55.28      7.78 o
 -12   4  13        0.32        3.71      6.03 o
 -10   4  13       15.47       15.72      7.93 o
  -8   4  13       16.13       19.54      4.87 o
  -6   4  13       38.38       43.28      5.99 o
  -4   4  13        0.67       -1.85      3.42 o
  -2   4  13      182.97      181.61     10.66 o
   0   4  13        1.58        7.69      3.99 o
   2   4  13        4.03        0.95      3.61 o
   4   4  13        2.01       -4.05      4.05 o
   6   4  13        1.42        0.15      4.22 o
   8   4  13       13.54        1.47     17.66 o
  -9   5  13       35.65       31.40      8.49 o
  -7   5  13        6.22        2.46      5.19 o
  -5   5  13       11.94       14.94      6.83 o
  -3   5  13       28.19       23.73      5.58 o
  -1   5  13      173.34      163.80     10.43 o
   1   5  13       59.25       66.04      7.52 o
   3   5  13       26.35       21.13      5.37 o
   5   5  13      178.90      189.76     10.32 o
  -6   6  13       83.79       92.08     10.20 o
  -4   6  13        1.83       -0.94      4.66 o
  -2   6  13      112.54      103.49     13.93 o
   0   6  13      276.33      300.69     15.96 o
   2   6  13        4.40        0.01      5.03 o
 -12   0  14        8.63       -4.98      9.06 o
 -10   0  14      395.98      432.99     29.44 o
  -8   0  14       99.37       99.64     17.21 o
  -6   0  14       41.66       45.75     13.13 o
  -4   0  14      386.58      356.88     17.76 o
  -2   0  14      128.86      153.24     14.23 o
   0   0  14       95.18       51.10      9.44 o
   2   0  14        2.33       -0.97      5.54 o
   4   0  14       87.53      120.17     13.73 o
   6   0  14        0.37        4.55      7.02 o
 -11   1  14       35.71       26.87      8.63 o
  -9   1  14       12.54        6.80      6.56 o
  -7   1  14        1.26        4.33      4.76 o
  -5   1  14       79.09       73.29      7.07 o
  -3   1  14       77.62       88.64      8.03 o
  -1   1  14        3.48        6.73      4.32 o
   1   1  14       17.70       20.17      7.32 o
   3   1  14      164.97      146.28     13.92 o
   5   1  14      376.05      392.01     14.64 o
   7   1  14       39.32       47.39      7.32 o
 -10   2  14        0.19       -4.85      6.31 o
  -8   2  14        9.11       12.41      4.84 o
  -6   2  14      135.70      155.74     10.00 o
  -4   2  14        2.08        6.45      3.99 o
  -2   2  14      111.45      120.99      8.19 o
   0   2  14        1.94        3.42      4.35 o
   2   2  14        7.19       10.95      4.84 o
   4   2  14       16.03       16.60      5.41 o
   6   2  14        2.34       10.32      5.33 o
  -9   3  14      247.61      265.76     13.23 o
  -7   3  14        2.76        2.66      4.12 o
  -5   3  14       12.33       13.48      4.77 o
  -3   3  14       54.99       59.67      6.73 o
  -1   3  14      243.78      217.63     10.86 o
   1   3  14        3.17       -1.20      4.18 o
   3   3  14       36.38       45.30      7.01 o
   5   3  14       96.27      100.59      9.15 o
  -8   4  14       55.72       54.51      7.23 o
  -6   4  14        0.16       -0.17      4.27 o
  -4   4  14       67.28       62.40      7.06 o
  -2   4  14      312.70      330.28     13.58 o
   0   4  14      365.24      363.05     13.68 o
   2   4  14        1.84        2.51      4.15 o
   4   4  14      176.73      138.59     21.74 o
  -3   5  14       27.48       42.64      7.89 o
  -1   5  14      136.60      178.44     13.79 o
  -7   1  15       72.17       92.81     32.16 o
  -5   1  15       99.60      101.48      8.65 o
  -3   1  15       59.93       67.23      7.39 o
  -1   1  15       17.68       16.22      5.55 o
   1   1  15        4.20       -1.71      4.19 o
  -6   2  15       77.16       78.81     16.31 o
  -4   2  15      116.69      104.16      8.92 o
  -2   2  15       61.27       77.86      8.05 o
   0   2  15        5.39       -0.42      6.73 o
 
